# Supplementary material for: 2-(1,3-Thia­zol-4-yl)benzimidazolium nitrate monohydrate
Source: Acta Crystallogr Sect E Struct Rep Online. 2010 Mar 13;66(Pt 4):o812. doi: 10.1107/S1600536810008433 (PMC2984023; doi:10.1107/S1600536810008433)
Supplement: Supplementary file 1 [file e-66-0o812-sup1.cif]

##############################################################################
###                                                                        ###
###        Electronic paper (Acta Crystallographica Section E)             ###
###                                                                        ###
##############################################################################
#                                                                            #
# This CIF contains the data in a paper accepted for publication in Acta     #
# Crystallographica Section E. It conforms to the requirements of Notes      #
# for Authors for Section E, and has been peer reviewed under the auspices   #
# of the IUCr Commission on Journals.                                        #
#                                                                            #
# Full details of the Crystallographic Information File format               #
# are given in the paper "The Crystallographic Information File (CIF):       #
# a New Standard Archive File for Crystallography" by S. R. Hall, F. H.      #
# Allen and I. D. Brown [Acta Cryst. (1991), A47, 655-685].                  #
#                                                                            #
# The current version of the core CIF dictionary is obtainable from          #
# ftp://ftp.iucr.org/pub/cif_core.dic. The current version number is 2.4.    #
#                                                                            #
# Software is freely available for graphical display of the structure(s) in  #
# this CIF.  For information consult the CIF home page http://www.iucr.org/  #
# cif/home.html                                                              #
#                                                                            #
# This file may be used for bona fide research purposes within the           #
# scientific community so long as proper attribution is given to the journal # 
# article from which it was obtained.                                        #
#                                                                            #
##############################################################################
                                             
data_I
_audit_creation_method     'WinGX routine CIF_UPDATE'
_audit_conform_dict_name     cif_core.dic
_audit_conform_dict_version     2.4
_chemical_name_systematic
;
2-(1,3-Thiazol-4-yl)benzimidazolium nitrate monohydrate
;
_chemical_formula_moiety     'C10 H8 N3 S +, N O3 -, H2 O'
_chemical_formula_sum     'C10 H10 N4 O4 S'
_chemical_formula_iupac     'C10 H8 N3 S +, N O3 -, H2 O'
_chemical_formula_weight     282.28
_chemical_melting_point     ?
_symmetry_cell_setting     monoclinic
_symmetry_space_group_name_H-M     'P 21/c'
_symmetry_space_group_name_Hall     '-P 2ybc'
loop_
    _space_group_symop_operation_xyz
    'x, y, z'
    '-x, y+1/2, -z+1/2'
    '-x, -y, -z'
    'x, -y-1/2, z-1/2'
_cell_length_a     7.6140(3)
_cell_length_b     16.3130(5)
_cell_length_c     10.0990(3)
_cell_angle_alpha     90
_cell_angle_beta     102.731(4)
_cell_angle_gamma     90
_cell_volume     1223.53(7)
_cell_formula_units_Z     4
_cell_measurement_reflns_used     3277
_cell_measurement_theta_min     3.2369
_cell_measurement_theta_max     25.9989
_cell_measurement_temperature     298(2)
_exptl_crystal_description     prism
_exptl_crystal_colour     'pale yellow'
_exptl_crystal_size_max     0.5363
_exptl_crystal_size_mid     0.3904
_exptl_crystal_size_min     0.2614
_exptl_crystal_density_diffrn     1.532
_exptl_crystal_density_method     'not measured'
_exptl_crystal_F_000     584
_exptl_absorpt_coefficient_mu     0.282
_exptl_absorpt_correction_type     multi-scan
_exptl_absorpt_process_details     '(CrysAlis RED; Oxford Diffraction, 2009)'
_exptl_absorpt_correction_T_min     0.920
_exptl_absorpt_correction_T_max     0.952
_exptl_special_details
;
;
_diffrn_ambient_temperature     298(2)
_diffrn_radiation_type     MoK\a
_diffrn_radiation_wavelength     0.71073
_diffrn_radiation_source     X-ray
_diffrn_radiation_monochromator     graphite
_diffrn_measurement_device_type
;
Oxford Diffraction Xcalibur diffractometer with an Atlas (Gemini Mo) detector
;
_diffrn_measurement_method     '\w scans'
_diffrn_detector_area_resol_mean     10.4685
_diffrn_reflns_number     5590
_diffrn_reflns_av_R_equivalents     0.0174
_diffrn_reflns_theta_min     3.24
_diffrn_reflns_theta_max     26.06
_diffrn_reflns_theta_full     26.06
_diffrn_measured_fraction_theta_max     0.998
_diffrn_measured_fraction_theta_full     0.998
_diffrn_reflns_limit_h_min     -9
_diffrn_reflns_limit_h_max     7
_diffrn_reflns_limit_k_min     -19
_diffrn_reflns_limit_k_max     20
_diffrn_reflns_limit_l_min     -12
_diffrn_reflns_limit_l_max     10
_refine_special_details
;
;
_reflns_number_total     2426
_reflns_number_gt     1859
_reflns_threshold_expression     I>2\s(I)
_refine_ls_structure_factor_coef     Fsqd
_refine_ls_matrix_type     full
_refine_ls_R_factor_all     0.0486
_refine_ls_R_factor_gt     0.0357
_refine_ls_wR_factor_gt     0.0966
_refine_ls_wR_factor_ref     0.1004
_refine_ls_goodness_of_fit_ref     1.081
_refine_ls_restrained_S_all     1.081
_refine_ls_number_reflns     2426
_refine_ls_number_parameters     184
_refine_ls_number_restraints     0
_refine_ls_number_constraints     0
_refine_ls_hydrogen_treatment     mixed
_refine_ls_weighting_scheme     calc
_refine_ls_weighting_details
         'calc w=1/[\s^2^(Fo^2^)+(0.0565P)^2^+0.0570P] where P=(Fo^2^+2Fc^2^)/3'
_atom_sites_solution_hydrogens     geom
_atom_sites_solution_primary     direct
_atom_sites_solution_secondary     difmap
_refine_ls_shift/su_max     0
_refine_ls_shift/su_mean     0
_refine_diff_density_max     0.231
_refine_diff_density_min     -0.206
_refine_ls_extinction_method     none
_refine_ls_extinction_coef     ?
loop_
    _atom_type_symbol
    _atom_type_description
    _atom_type_scat_dispersion_real
    _atom_type_scat_dispersion_imag
    _atom_type_scat_source
    C C 0.0033 0.0016 'International Tables Vol C Tables 4.2.6.8 and 6.1.1.4'
    H H 0 0 'International Tables Vol C Tables 4.2.6.8 and 6.1.1.4'
    N N 0.0061 0.0033 'International Tables Vol C Tables 4.2.6.8 and 6.1.1.4'
    O O 0.0106 0.006 'International Tables Vol C Tables 4.2.6.8 and 6.1.1.4'
    S S 0.1246 0.1234 'International Tables Vol C Tables 4.2.6.8 and 6.1.1.4'
_computing_data_collection     'CrysAlis CCD (Oxford Diffraction, 2009)'
_computing_cell_refinement     'CrysAlis Pro RED (Oxford Diffraction, 2009)'
_computing_data_reduction     'CrysAlis Pro RED(Oxford Diffraction, 2009)'
_computing_structure_solution     'SHELXS97 (Sheldrick, 2008)'
_computing_structure_refinement     'SHELXL97 (Sheldrick, 2008)'
_computing_molecular_graphics     'ORTEP-3 for Windows (Farrugia, 1997)'
_computing_publication_material     'WinGX (Farrugia, 1999)'
loop_
    _atom_site_type_symbol
    _atom_site_label
    _atom_site_fract_x
    _atom_site_fract_y
    _atom_site_fract_z
    _atom_site_U_iso_or_equiv
    _atom_site_adp_type
    _atom_site_calc_flag
    _atom_site_refinement_flags
    _atom_site_occupancy
    _atom_site_disorder_assembly
    _atom_site_disorder_group
    C C2 0.7417(2) -0.01688(10) 0.01259(16) 0.0385(4) Uani d . 1 . .
    C C4 0.8456(2) 0.11013(10) 0.02130(18) 0.0416(4) Uani d . 1 . .
    C C5 0.8891(3) 0.18937(11) -0.0082(2) 0.0542(5) Uani d . 1 . .
    H H5 0.8578 0.2102 -0.096 0.065 Uiso calc R 1 . .
    C C6 0.9813(3) 0.23603(12) 0.0988(2) 0.0606(5) Uani d . 1 . .
    H H6 1.0132 0.2897 0.084 0.073 Uiso calc R 1 . .
    C C7 1.0266(2) 0.20260(12) 0.2293(2) 0.0576(5) Uani d . 1 . .
    H H7 1.0923 0.2346 0.2992 0.069 Uiso calc R 1 . .
    C C8 0.9784(2) 0.12463(12) 0.25917(19) 0.0517(5) Uani d . 1 . .
    H H8 1.0062 0.1042 0.3473 0.062 Uiso calc R 1 . .
    C C9 0.8865(2) 0.07819(10) 0.15118(16) 0.0416(4) Uani d . 1 . .
    C C10 0.6544(2) -0.09278(9) -0.03838(16) 0.0387(4) Uani d . 1 . .
    C C11 0.5761(2) -0.10865(11) -0.17031(17) 0.0467(4) Uani d . 1 . .
    H H11 0.5695 -0.0718 -0.2415 0.056 Uiso calc R 1 . .
    C C13 0.5667(3) -0.21780(11) -0.01579(18) 0.0507(4) Uani d . 1 . .
    H H13 0.5495 -0.2667 0.027 0.061 Uiso calc R 1 . .
    N N1 0.81909(19) -0.00164(8) 0.14122(14) 0.0403(3) Uani d . 1 . .
    N N3 0.7559(2) 0.04857(9) -0.06229(15) 0.0434(4) Uani d . 1 . .
    N N14 0.6484(2) -0.15582(9) 0.05111(15) 0.0487(4) Uani d . 1 . .
    N N15 0.6705(2) 0.07673(9) 0.58671(15) 0.0502(4) Uani d . 1 . .
    O O1W 0.2195(2) 0.07887(10) 0.62504(15) 0.0621(4) Uani d . 1 . .
    O O16 0.7817(3) 0.02340(12) 0.61835(19) 0.1061(7) Uani d . 1 . .
    O O17 0.6049(2) 0.10779(9) 0.67836(14) 0.0724(4) Uani d . 1 . .
    O O18 0.6223(3) 0.09795(10) 0.47009(14) 0.0989(6) Uani d . 1 . .
    S S12 0.49270(6) -0.20485(3) -0.18646(4) 0.05076(18) Uani d . 1 . .
    H H2D 0.329(3) 0.0937(14) 0.647(2) 0.076 Uiso d . 1 . .
    H H1D 0.205(3) 0.0427(15) 0.574(2) 0.076 Uiso d . 1 . .
    H H1N 0.814(3) -0.0313(12) 0.210(2) 0.061 Uiso d . 1 . .
    H H3N 0.722(3) 0.0536(13) -0.145(2) 0.061 Uiso d . 1 . .
loop_
    _atom_site_aniso_label
    _atom_site_aniso_U_11
    _atom_site_aniso_U_22
    _atom_site_aniso_U_33
    _atom_site_aniso_U_12
    _atom_site_aniso_U_13
    _atom_site_aniso_U_23
    C2 0.0382(9) 0.0415(9) 0.0363(9) 0.0061(7) 0.0094(7) 0.0024(7)
    C4 0.0385(9) 0.0433(9) 0.0447(9) -0.0003(7) 0.0131(7) 0.0001(7)
    C5 0.0536(11) 0.0513(11) 0.0609(12) -0.0058(8) 0.0193(10) 0.0072(9)
    C6 0.0486(11) 0.0507(11) 0.0877(16) -0.0080(9) 0.0261(11) -0.0116(11)
    C7 0.0421(10) 0.0577(12) 0.0726(13) -0.0018(8) 0.0119(9) -0.0247(10)
    C8 0.0462(10) 0.0564(11) 0.0496(10) 0.0067(8) 0.0041(8) -0.0116(9)
    C9 0.0379(9) 0.0435(9) 0.0437(9) 0.0060(7) 0.0100(7) -0.0020(8)
    C10 0.0369(9) 0.0413(9) 0.0385(9) 0.0043(7) 0.0098(7) 0.0007(7)
    C11 0.0543(11) 0.0477(10) 0.0371(9) 0.0004(8) 0.0080(8) 0.0035(7)
    C13 0.0614(11) 0.0457(10) 0.0452(10) -0.0069(8) 0.0124(9) 0.0037(8)
    N1 0.0464(8) 0.0403(8) 0.0337(7) 0.0064(6) 0.0076(6) 0.0026(6)
    N3 0.0473(9) 0.0488(8) 0.0340(7) -0.0021(6) 0.0086(7) 0.0057(7)
    N14 0.0591(9) 0.0464(8) 0.0390(8) -0.0046(7) 0.0070(7) 0.0044(7)
    N15 0.0613(10) 0.0447(8) 0.0414(8) 0.0024(7) 0.0044(7) 0.0033(7)
    O1W 0.0733(10) 0.0623(9) 0.0512(8) 0.0057(8) 0.0149(8) 0.0038(6)
    O16 0.1230(16) 0.1025(14) 0.0874(12) 0.0633(12) 0.0118(11) 0.0130(10)
    O17 0.0828(11) 0.0859(11) 0.0469(8) 0.0184(8) 0.0104(7) -0.0106(7)
    O18 0.1616(18) 0.0918(12) 0.0357(8) 0.0366(11) 0.0057(10) 0.0079(7)
    S12 0.0541(3) 0.0533(3) 0.0437(3) -0.0063(2) 0.0082(2) -0.0065(2)
_geom_special_details
;
;
loop_
    _geom_bond_atom_site_label_1
    _geom_bond_atom_site_label_2
    _geom_bond_site_symmetry_2
    _geom_bond_distance
    _geom_bond_publ_flag
    N1 C2 . 1.326(2) yes
    N1 C9 . 1.395(2) yes
    N3 C2 . 1.327(2) yes
    N3 C4 . 1.390(2) yes
    N14 C10 . 1.376(2) yes
    N14 C13 . 1.296(2) yes
    C2 C10 . 1.445(2) ?
    C4 C9 . 1.382(2) ?
    C4 C5 . 1.383(2) ?
    C5 C6 . 1.380(3) ?
    C5 H5 . 0.93 ?
    C6 C7 . 1.398(3) ?
    C6 H6 . 0.93 ?
    C7 C8 . 1.375(3) ?
    C7 H7 . 0.93 ?
    C8 C9 . 1.385(2) ?
    C8 H8 . 0.93 ?
    C10 C11 . 1.359(2) ?
    C11 S12 . 1.6874(18) ?
    C11 H11 . 0.93 ?
    C13 S12 . 1.7045(19) ?
    C13 H13 . 0.93 ?
    N1 H1N . 0.85(2) ?
    N3 H3N . 0.82(2) ?
    N15 O18 . 1.205(2) ?
    N15 O16 . 1.207(2) ?
    N15 O17 . 1.2516(19) ?
    O1W H2D . 0.85(2) ?
    O1W H1D . 0.78(2) ?
loop_
    _geom_angle_atom_site_label_1
    _geom_angle_atom_site_label_2
    _geom_angle_atom_site_label_3
    _geom_angle_site_symmetry_1
    _geom_angle_site_symmetry_3
    _geom_angle
    _geom_angle_publ_flag
    C2 N1 C9 . . 108.82(13) yes
    C2 N1 H1N . . 126.9(14) ?
    C9 N1 H1N . . 123.4(13) ?
    C2 N3 C4 . . 109.03(14) yes
    C2 N3 H3N . . 127.8(15) ?
    C4 N3 H3N . . 123.2(15) ?
    N1 C2 N3 . . 109.45(15) ?
    N1 C2 C10 . . 125.43(14) ?
    N3 C2 C10 . . 125.13(15) ?
    C9 C4 C5 . . 122.87(17) ?
    C9 C4 N3 . . 106.36(14) ?
    C5 C4 N3 . . 130.76(16) ?
    C6 C5 C4 . . 116.81(19) ?
    C6 C5 H5 . . 121.6 ?
    C4 C5 H5 . . 121.6 ?
    C5 C6 C7 . . 120.04(18) ?
    C5 C6 H6 . . 120 ?
    C7 C6 H6 . . 120 ?
    C8 C7 C6 . . 123.02(19) ?
    C8 C7 H7 . . 118.5 ?
    C6 C7 H7 . . 118.5 ?
    C7 C8 C9 . . 116.52(18) ?
    C7 C8 H8 . . 121.7 ?
    C9 C8 H8 . . 121.7 ?
    C4 C9 C8 . . 120.69(16) ?
    C4 C9 N1 . . 106.34(14) ?
    C8 C9 N1 . . 132.97(16) ?
    C11 C10 N14 . . 115.50(15) ?
    C11 C10 C2 . . 125.47(15) ?
    N14 C10 C2 . . 119.03(14) ?
    C10 C11 S12 . . 110.26(13) ?
    C10 C11 H11 . . 124.9 ?
    S12 C11 H11 . . 124.9 ?
    N14 C13 S12 . . 116.36(14) ?
    N14 C13 H13 . . 121.8 ?
    S12 C13 H13 . . 121.8 ?
    C13 N14 C10 . . 108.79(15) yes
    O18 N15 O16 . . 120.71(18) ?
    O18 N15 O17 . 1 121.43(17) ?
    O16 N15 O17 . 1 117.84(16) ?
    O18 N15 O17 . . 121.43(17) ?
    O16 N15 O17 . . 117.84(16) ?
    H2D O1W H1D . . 112(2) ?
    C11 S12 C13 . . 89.08(8) ?
loop_
    _geom_torsion_atom_site_label_1
    _geom_torsion_atom_site_label_2
    _geom_torsion_atom_site_label_3
    _geom_torsion_atom_site_label_4
    _geom_torsion_site_symmetry_1
    _geom_torsion_site_symmetry_2
    _geom_torsion_site_symmetry_3
    _geom_torsion_site_symmetry_4
    _geom_torsion
    _geom_torsion_publ_flag
    C9 C4 C5 C6 . . . . 1.6(3) ?
    N3 C4 C5 C6 . . . . -179.56(17) ?
    C4 C5 C6 C7 . . . . 0.2(3) ?
    C5 C6 C7 C8 . . . . -2.2(3) ?
    C6 C7 C8 C9 . . . . 2.3(3) ?
    C5 C4 C9 C8 . . . . -1.5(3) ?
    N3 C4 C9 C8 . . . . 179.44(14) ?
    C5 C4 C9 N1 . . . . 178.82(15) ?
    N3 C4 C9 N1 . . . . -0.25(17) ?
    C7 C8 C9 C4 . . . . -0.5(2) ?
    C7 C8 C9 N1 . . . . 179.10(16) ?
    N1 C2 C10 C11 . . . . -179.51(16) ?
    N3 C2 C10 C11 . . . . 0.8(3) ?
    N1 C2 C10 N14 . . . . 0.0(2) ?
    N3 C2 C10 N14 . . . . -179.62(15) ?
    N14 C10 C11 S12 . . . . -0.39(19) ?
    C2 C10 C11 S12 . . . . 179.16(13) ?
    N3 C2 N1 C9 . . . . 0.41(18) ?
    C10 C2 N1 C9 . . . . -179.28(14) ?
    C4 C9 N1 C2 . . . . -0.09(17) ?
    C8 C9 N1 C2 . . . . -179.72(17) ?
    N1 C2 N3 C4 . . . . -0.58(18) ?
    C10 C2 N3 C4 . . . . 179.11(14) ?
    C9 C4 N3 C2 . . . . 0.51(18) ?
    C5 C4 N3 C2 . . . . -178.47(18) ?
    S12 C13 N14 C10 . . . . -0.2(2) ?
    C11 C10 N14 C13 . . . . 0.4(2) ?
    C2 C10 N14 C13 . . . . -179.21(15) ?
    C10 C11 S12 C13 . . . . 0.22(14) ?
    N14 C13 S12 C11 . . . . -0.01(15) ?
loop_
    _geom_hbond_atom_site_label_D
    _geom_hbond_atom_site_label_H
    _geom_hbond_atom_site_label_A
    _geom_hbond_site_symmetry_A
    _geom_hbond_distance_DH
    _geom_hbond_distance_HA
    _geom_hbond_distance_DA
    _geom_hbond_angle_DHA
    _geom_hbond_publ_flag
    O1W H2D O17 1 0.85(2) 2.06(2) 2.903(2) 168(2) yes
    O1W H1D O16 3_656 0.78(2) 2.24(3) 2.969(2) 156(2) yes
    N1 H1N O1W 3_656 0.85(2) 1.91(2) 2.748(2) 168.5(18) yes
    N3 H3N O16 1_554 0.82(2) 2.58(2) 3.300(2) 147.5(18) yes
    N3 H3N O17 1_554 0.82(2) 2.02(2) 2.791(2) 157(2) yes
data_global
_journal_date_recd_electronic     2010-02-16
_journal_date_accepted     2010-03-04
_journal_name_full     'Acta Crystallographica, Section E'
_journal_year     2010
_journal_volume     66
_journal_issue      4
_journal_page_first     o812
_journal_page_last     o812
_journal_paper_category     QO
_journal_coeditor_code     BH2274
_publ_contact_author_name     'Castillo-Blum, S.'
_publ_contact_author_address
;
Facultad de Qu\'imica
Universidad Nacional Aut\'onoma de M\'exico
04510 M\'exico D.F.
Mexico
;
_publ_contact_author_email     blum@servidor.unam.mx
_publ_contact_author_fax     ?
_publ_contact_author_phone     ?
_publ_section_title
;
2-(1,3-Thiazol-4-yl)benzimidazolium nitrate monohydrate
;
loop_
    _publ_author_name
    _publ_author_address
    "Flores-Alamo, Marcos"
;
Facultad de Qu\'imica
Universidad Nacional Aut\'onoma de M\'exico
04510 M\'exico DF
Mexico
;
    "Gonz\'alez-Mart\'inez, Sandra"
;
Facultad de Qu\'imica
Universidad Nacional Aut\'onoma de M\'exico
04510 M\'exico DF
Mexico
;
    "Castillo-Blum, Silvia E."
;
Facultad de Qu\'imica
Universidad Nacional Aut\'onoma de M\'exico
04510 M\'exico DF
Mexico
;
_publ_section_synopsis     .
