# Supplementary material for: 2-(1,3-Thia­zol-4-yl)benzimidazolium nitrate monohydrate
Source: Acta Crystallogr Sect E Struct Rep Online. 2010 Mar 13;66(Pt 4):o812. doi: 10.1107/S1600536810008433 (PMC2984023; doi:10.1107/S1600536810008433)
Supplement: Supplementary file 2 [file e-66-0o812-Isup2.hkl]

#
# h,k,l, Fc-squared, Fo-squared, sigma(Fo-squared) and status flag
#
data_I
_shelx_title ' SECBlum2'
_shelx_refln_list_code          4
_shelx_F_calc_maximum      202.10
_exptl_crystal_F_000       584.00
_reflns_d_resolution_high  0.8090
 
loop_
 _symmetry_equiv_pos_as_xyz
 'x, y, z'
 '-x, y+1/2, -z+1/2'
 '-x, -y, -z'
 'x, -y-1/2, z-1/2'
 
_cell_length_a     7.6140
_cell_length_b    16.3130
_cell_length_c    10.0990
_cell_angle_alpha  90.000
_cell_angle_beta  102.731
_cell_angle_gamma  90.000
 
_shelx_F_squared_multiplier     1.000
 
loop_
 _refln_index_h
 _refln_index_k
 _refln_index_l
 _refln_F_squared_calc
 _refln_F_squared_meas
 _refln_F_squared_sigma
 _refln_observed_status
   2   0   0       60.07       64.53      2.65 o
   3   0   0      104.86       74.79      3.46 o
   4   0   0      429.92      394.11      8.47 o
   5   0   0      134.79      129.83      5.43 o
   6   0   0      364.85      377.77     10.82 o
   7   0   0       43.63       51.50      5.97 o
   8   0   0      205.63      169.62      9.54 o
   9   0   0        4.02        2.25      4.37 o
   2   1   0     1816.01     1852.85     11.34 o
   3   1   0      154.19      158.46      3.39 o
   4   1   0       16.62       14.40      1.66 o
   5   1   0       27.10       33.97      2.05 o
   6   1   0       78.76       76.09      4.27 o
   7   1   0        1.70       -1.22      2.93 o
   8   1   0        0.18        0.57      3.48 o
   9   1   0       11.89       12.84      4.13 o
   1   2   0      389.43      325.35      2.82 o
   2   2   0    27075.04    24829.20   1055.46 o
   3   2   0       12.45       19.10      1.22 o
   4   2   0      217.05      224.50      5.24 o
   5   2   0      481.71      471.08      5.31 o
   6   2   0      352.48      318.34      7.43 o
   7   2   0        4.20        3.89      3.34 o
   8   2   0       29.53       38.96      4.21 o
   9   2   0        5.53        3.34      3.93 o
   1   3   0     1849.87     1923.04     13.73 o
   2   3   0       52.76       45.87      1.63 o
   3   3   0      729.23      760.90      5.74 o
   4   3   0        9.82        5.55      1.36 o
   5   3   0       36.23       36.74      2.10 o
   6   3   0        6.47        3.07      2.65 o
   7   3   0        9.69        5.41      3.20 o
   8   3   0       40.53       42.03      4.65 o
   9   3   0        0.21        0.62      3.78 o
   0   4   0      197.61      245.57      3.69 o
   1   4   0     1148.57     1242.87      5.11 o
   2   4   0       42.15       51.48      1.53 o
   3   4   0     2479.55     2436.06     13.85 o
   4   4   0     3038.90     3140.35     16.80 o
   5   4   0       54.47       50.99      2.65 o
   6   4   0        0.56       -1.44      2.66 o
   7   4   0        6.01        7.57      3.46 o
   8   4   0        4.96        5.77      3.49 o
   1   5   0      511.24      563.65      4.36 o
   2   5   0      135.17      151.66      2.63 o
   3   5   0       28.06       32.68      1.70 o
   4   5   0      114.83       97.92      2.86 o
   5   5   0       28.00       28.67      2.33 o
   6   5   0        2.65        2.25      3.00 o
   7   5   0        1.53       -0.89      3.22 o
   8   5   0        9.29        6.40      3.71 o
   0   6   0     3850.67     4011.85     30.37 o
   1   6   0      397.24      376.78      3.02 o
   2   6   0      215.80      252.38      4.73 o
   3   6   0      456.24      458.80      5.42 o
   4   6   0      248.13      249.38      3.93 o
   5   6   0       35.47       36.68      2.37 o
   6   6   0        0.52       -0.31      3.05 o
   7   6   0       11.54       12.42      3.47 o
   8   6   0        0.13        0.44      3.70 o
   1   7   0        0.73        0.96      0.86 o
   2   7   0       91.92       74.58      1.77 o
   3   7   0      234.31      239.29      3.23 o
   4   7   0      173.41      183.08      3.23 o
   5   7   0       78.78       76.32      3.03 o
   6   7   0       44.07       46.84      3.14 o
   7   7   0       16.39       11.83      3.42 o
   8   7   0       99.00       96.72      5.65 o
   0   8   0       85.49       80.71      4.66 o
   1   8   0      247.78      227.61      2.76 o
   2   8   0       50.79       47.91      1.61 o
   3   8   0      314.56      304.27      3.70 o
   4   8   0       68.67       71.09      2.30 o
   5   8   0      676.00      657.92     11.08 o
   6   8   0        3.46        0.94      2.97 o
   7   8   0      100.28      102.08      5.57 o
   8   8   0       24.35       26.24      4.36 o
   1   9   0       24.37       27.49      1.52 o
   2   9   0       81.89       57.73      1.83 o
   3   9   0      330.09      331.52      3.96 o
   4   9   0       11.82       12.46      1.81 o
   5   9   0       82.78       75.76      3.08 o
   6   9   0      291.55      286.65      9.87 o
   7   9   0       39.17       39.12      4.22 o
   8   9   0       17.02       16.65      4.02 o
   0  10   0     4705.85     4911.43     28.52 o
   1  10   0      711.69      649.84      7.50 o
   2  10   0      614.64      635.94      8.09 o
   3  10   0      530.85      503.70      6.97 o
   4  10   0        6.76        5.40      1.61 o
   5  10   0       41.92       42.77      2.58 o
   6  10   0       86.12       94.79      4.69 o
   7  10   0        5.55        5.31      3.33 o
   1  11   0       83.41       84.41      2.21 o
   2  11   0        4.62        4.87      1.39 o
   3  11   0        0.01       -0.77      1.31 o
   4  11   0       73.24       68.17      2.78 o
   5  11   0       73.47       74.87      3.09 o
   6  11   0        8.64        7.14      2.79 o
   7  11   0        6.26        8.68      3.58 o
   0  12   0       30.67       29.45      2.30 o
   1  12   0      131.87      127.28      2.63 o
   2  12   0     1044.82     1076.83     16.91 o
   3  12   0      263.46      248.43      6.94 o
   4  12   0      451.82      457.69      6.07 o
   5  12   0       16.01       17.01      2.11 o
   6  12   0       14.74       18.23      3.15 o
   7  12   0        0.48        2.09      3.09 o
   1  13   0       30.18       28.47      1.71 o
   2  13   0       14.57       15.40      1.64 o
   3  13   0      115.32      107.51      3.38 o
   4  13   0       12.62        9.32      2.48 o
   5  13   0        0.19       -0.83      2.48 o
   6  13   0        1.17        0.78      2.52 o
   7  13   0        1.12        2.32      3.05 o
   0  14   0      160.48      183.03      9.35 o
   1  14   0       56.50       57.17      2.23 o
   2  14   0       24.52       27.01      2.15 o
   3  14   0       64.20       69.26      2.87 o
   4  14   0       92.69       98.13      5.81 o
   5  14   0       44.48       50.22      3.72 o
   6  14   0       40.88       41.06      3.75 o
   1  15   0      224.42      218.95      3.78 o
   2  15   0        0.04       -0.40      1.74 o
   3  15   0        7.06        7.31      1.95 o
   4  15   0        0.80        2.50      2.51 o
   5  15   0        7.52       12.02      2.84 o
   6  15   0       10.43        6.79      5.38 o
   0  16   0       22.28       30.61      2.86 o
   1  16   0      223.43      229.75      4.05 o
   2  16   0        1.07        2.50      1.94 o
   3  16   0       15.51       13.54      2.81 o
   4  16   0        4.08        2.79      2.65 o
   5  16   0        0.67        0.41      4.83 o
   1  17   0        0.36        2.38      2.45 o
   2  17   0       28.38       33.59      3.18 o
   3  17   0      133.25      141.77      5.09 o
   4  17   0        9.28        7.91      4.85 o
   0  18   0        0.90       -0.28      3.56 o
   1  18   0        2.59        0.87      2.59 o
   2  18   0        3.73        5.39      2.59 o
   3  18   0        2.87       -2.87      4.26 o
   4  18   0        6.75        2.12      4.70 o
   1  19   0        0.98        1.01      2.62 o
   2  19   0        0.00        0.30      3.68 o
   3  19   0        0.09       -0.46      4.47 o
   0  20   0       30.36       37.88      4.86 o
   1  20   0       28.65       33.20      5.24 o
  -9   1   1        3.14        3.55      3.62 o
  -8   1   1       59.41       58.18      4.56 o
  -7   1   1        0.87        2.90      2.85 o
  -6   1   1        0.50        1.23      2.43 o
  -5   1   1       26.23       34.33      1.93 o
  -4   1   1        3.14        1.55      1.27 o
  -3   1   1      177.60      171.28      3.43 o
  -2   1   1     4616.61     4590.32     13.06 o
  -1   1   1      464.18      507.88      3.02 o
   1   1   1      321.30      292.41      7.25 o
   2   1   1     2049.77     2104.52     10.34 o
   3   1   1      657.43      641.67      6.93 o
   4   1   1       11.15        9.45      2.17 o
   5   1   1      198.81      194.49      3.75 o
   6   1   1        0.52        2.58      3.01 o
   7   1   1       44.66       40.52      4.12 o
   8   1   1       19.68       17.69      3.88 o
  -9   2   1        0.74       -1.19      3.61 o
  -8   2   1       55.05       48.25      4.48 o
  -7   2   1        3.80        5.23      3.02 o
  -6   2   1        0.02       -0.30      1.95 o
  -5   2   1        0.19       -0.08      1.53 o
  -4   2   1       16.45       14.88      1.72 o
  -3   2   1     1435.92     1338.77     12.29 o
  -2   2   1    40844.43    37067.34    115.24 o
  -1   2   1       19.93       31.86      1.69 o
   0   2   1     1147.40     1116.87      5.09 o
   1   2   1     1486.57     1679.03     12.67 o
   2   2   1      794.85      926.71      9.35 o
   3   2   1      225.69      238.24      7.91 o
   4   2   1      972.15      962.83     13.41 o
   5   2   1      459.14      464.66      6.38 o
   6   2   1      353.99      350.23      7.67 o
   7   2   1       64.57       60.51      4.46 o
   8   2   1        3.48        5.22      3.78 o
  -9   3   1        1.04        1.19      3.44 o
  -8   3   1       29.96       28.78      3.90 o
  -7   3   1       15.09       18.35      3.58 o
  -6   3   1      226.35      230.23      4.88 o
  -5   3   1      230.01      209.95      3.63 o
  -4   3   1      512.15      547.60      7.15 o
  -3   3   1       24.13       34.82      1.58 o
  -2   3   1     1844.00     1839.38     12.45 o
  -1   3   1      152.47      157.02      3.66 o
   0   3   1     2237.50     2388.95     25.07 o
   1   3   1      359.45      346.10      3.57 o
   2   3   1      497.61      551.26      4.57 o
   3   3   1      369.81      380.59      8.61 o
   4   3   1       32.70       41.93      2.26 o
   5   3   1        2.48        3.32      1.75 o
   6   3   1       35.80       46.50      3.96 o
   7   3   1        7.10        5.69      3.33 o
   8   3   1       12.88       18.05      4.11 o
  -9   4   1       22.13       27.27      4.23 o
  -8   4   1       11.99       14.31      3.96 o
  -7   4   1       42.20       36.83      3.78 o
  -6   4   1      118.71      122.49      3.86 o
  -5   4   1      138.77      143.03      3.17 o
  -4   4   1     3248.52     3259.11     23.23 o
  -3   4   1        3.19        3.62      1.12 o
  -2   4   1       22.52       26.43      1.21 o
  -1   4   1      626.76      549.99      3.39 o
   0   4   1     7244.16     6995.64     26.91 o
   1   4   1      879.16      863.36      4.78 o
   2   4   1      983.29      979.01     11.23 o
   3   4   1     1458.91     1471.88      8.77 o
   4   4   1      841.18      858.70     17.25 o
   5   4   1       30.56       36.28      2.55 o
   6   4   1      238.08      241.35      8.89 o
   7   4   1      172.68      187.18      6.64 o
   8   4   1       41.85       41.81      4.65 o
  -9   5   1        2.10       -1.70      3.82 o
  -8   5   1       28.01       25.66      3.92 o
  -7   5   1       44.65       44.55      4.13 o
  -6   5   1       17.38       16.99      2.36 o
  -5   5   1       32.62       35.03      2.30 o
  -4   5   1     1036.03     1130.58      9.03 o
  -3   5   1      341.11      365.20      3.77 o
  -2   5   1     2679.08     2827.63     24.05 o
  -1   5   1     1261.58     1272.76      4.61 o
   0   5   1     6643.22     6637.28     28.87 o
   1   5   1      602.40      567.25      3.63 o
   2   5   1      962.59     1023.69      9.77 o
   3   5   1      181.68      160.12      3.61 o
   4   5   1       19.51       10.73      1.62 o
   5   5   1       49.89       47.50      2.65 o
   6   5   1       27.13       29.76      2.87 o
   7   5   1        0.17        0.45      3.38 o
   8   5   1        0.04        1.94      3.73 o
  -8   6   1        4.54        6.11      3.79 o
  -7   6   1      168.07      173.69     12.45 o
  -6   6   1      271.46      257.24      5.18 o
  -5   6   1      333.76      333.99      5.11 o
  -4   6   1      428.90      475.45      5.08 o
  -3   6   1       25.25       19.49      1.63 o
  -2   6   1     1180.42     1187.09      7.49 o
  -1   6   1      595.24      581.62      3.59 o
   0   6   1      341.75      328.41      3.28 o
   1   6   1     2910.56     2872.68     15.11 o
   2   6   1     3608.31     3637.36     35.51 o
   3   6   1      513.83      518.40      5.81 o
   4   6   1        7.99        3.88      1.26 o
   5   6   1      298.62      300.94      5.35 o
   6   6   1       88.01       88.66      4.70 o
   7   6   1       16.70       18.31      3.92 o
   8   6   1      126.20      126.79      6.37 o
  -8   7   1      103.01      114.75      5.89 o
  -7   7   1       71.05       64.06      4.57 o
  -6   7   1       31.38       36.76      2.81 o
  -5   7   1      231.80      246.44      4.43 o
  -4   7   1      249.10      227.68      3.36 o
  -3   7   1       85.20       85.76      2.11 o
  -2   7   1      906.16      941.38     16.68 o
  -1   7   1       21.00       21.19      1.04 o
   0   7   1        0.17        1.41      0.88 o
   1   7   1       25.37       30.22      1.19 o
   2   7   1     1456.92     1529.08      7.37 o
   3   7   1      230.19      197.67      3.19 o
   4   7   1        5.83        4.57      1.29 o
   5   7   1       25.77       28.54      2.45 o
   6   7   1       74.94       63.52      5.21 o
   7   7   1       27.30       27.92      4.23 o
   8   7   1        0.39        1.87      3.68 o
  -8   8   1       47.95       40.51      4.37 o
  -7   8   1       29.65       24.23      4.59 o
  -6   8   1       67.86       83.42      3.33 o
  -5   8   1       90.64       90.70      2.92 o
  -4   8   1      209.21      206.87      3.22 o
  -3   8   1      973.66      892.85      8.08 o
  -2   8   1     3970.31     4221.52     17.87 o
  -1   8   1        5.53        4.64      0.90 o
   0   8   1     2205.87     2509.19     27.21 o
   1   8   1      163.84      168.17      2.49 o
   2   8   1       94.48      108.89      2.28 o
   3   8   1        0.09        0.24      1.26 o
   4   8   1      260.97      262.71      5.22 o
   5   8   1       45.99       39.21      2.68 o
   6   8   1       76.04       68.24      4.49 o
   7   8   1        9.14        8.63      2.74 o
   8   8   1       13.59       13.75      3.83 o
  -8   9   1        8.87        8.54      3.44 o
  -7   9   1        0.96        0.47      3.03 o
  -6   9   1       65.27       59.40      2.94 o
  -5   9   1       18.96       19.12      1.92 o
  -4   9   1        4.45        6.64      1.48 o
  -3   9   1       61.23       65.29      1.83 o
  -2   9   1       43.52       53.11      1.68 o
  -1   9   1       11.24       14.94      1.14 o
   0   9   1      244.74      268.52      3.11 o
   1   9   1        3.56        4.51      1.12 o
   2   9   1      740.77      777.04      5.73 o
   3   9   1      904.33      923.27      7.58 o
   4   9   1       22.99       24.13      2.14 o
   5   9   1        6.16        8.39      2.10 o
   6   9   1       83.59       85.90      4.89 o
   7   9   1       77.45       80.84      5.89 o
   8   9   1        3.70        1.63      3.69 o
  -8  10   1        1.06        0.49      3.37 o
  -7  10   1       71.27       62.98      4.46 o
  -6  10   1       86.02       79.91      3.39 o
  -5  10   1      116.12      104.21      3.13 o
  -4  10   1      564.70      534.35      8.29 o
  -3  10   1       82.36       80.63      2.08 o
  -2  10   1        8.04       13.37      1.24 o
  -1  10   1      188.91      177.49      2.89 o
   0  10   1      260.49      259.71      3.19 o
   1  10   1       81.00       77.40      2.05 o
   2  10   1      532.27      551.11      5.91 o
   3  10   1        5.90        5.40      1.42 o
   4  10   1        8.08        6.44      1.91 o
   5  10   1      173.58      168.23      5.69 o
   6  10   1       23.17       27.95      3.56 o
   7  10   1       49.38       46.10      5.14 o
  -7  11   1        0.34        0.43      2.89 o
  -6  11   1       38.44       31.78      5.56 o
  -5  11   1       24.61       26.92      2.12 o
  -4  11   1       13.08       15.10      1.71 o
  -3  11   1       10.72        9.60      1.53 o
  -2  11   1      186.31      196.91      2.98 o
  -1  11   1        6.31        8.94      1.23 o
   0  11   1       63.16       63.25      1.94 o
   1  11   1      447.13      437.93      7.03 o
   2  11   1      107.18      115.01      4.19 o
   3  11   1      218.54      226.34      3.75 o
   4  11   1      369.37      353.43      5.73 o
   5  11   1       37.73       33.18      3.57 o
   6  11   1        4.93        6.23      3.08 o
   7  11   1        5.26        2.36      3.08 o
  -7  12   1        2.42        3.09      3.02 o
  -6  12   1       10.87        9.06      2.08 o
  -5  12   1      140.20      126.94      4.52 o
  -4  12   1        3.78        1.53      1.54 o
  -3  12   1       98.65      102.64      4.04 o
  -2  12   1      104.01      115.85      2.51 o
  -1  12   1      264.28      261.30      6.40 o
   0  12   1       23.26       22.35      1.52 o
   1  12   1        0.20        0.72      1.24 o
   2  12   1        4.65        4.23      1.37 o
   3  12   1      122.83      115.11      2.96 o
   4  12   1        3.49        4.31      1.88 o
   5  12   1       26.72       22.61      3.25 o
   6  12   1       50.24       51.98      4.26 o
   7  12   1       17.45       12.28      3.42 o
  -7  13   1        4.74        8.34      3.15 o
  -6  13   1        4.70        7.73      2.61 o
  -5  13   1       52.60       50.23      3.35 o
  -4  13   1        2.67        2.50      1.64 o
  -3  13   1       52.76       55.37      2.34 o
  -2  13   1        5.93        6.97      1.48 o
  -1  13   1      116.72      110.65      2.54 o
   0  13   1       10.95       13.56      1.48 o
   1  13   1      194.10      183.36      3.26 o
   2  13   1       93.73       99.56      2.78 o
   3  13   1       94.83       91.74      3.29 o
   4  13   1       81.22       73.96      3.16 o
   5  13   1       18.19       16.68      3.19 o
   6  13   1       32.32       31.68      3.83 o
  -6  14   1       19.49       16.16      5.65 o
  -5  14   1        5.26        5.39      2.34 o
  -4  14   1      154.47      150.64      4.61 o
  -3  14   1       57.62       56.43      2.52 o
  -2  14   1        0.06        1.00      1.48 o
  -1  14   1      126.14      133.96      2.92 o
   0  14   1      238.02      232.66      3.70 o
   1  14   1      665.78      672.62      6.14 o
   2  14   1      310.47      302.51      4.49 o
   3  14   1        5.18        5.05      2.51 o
   4  14   1       95.66       97.53      8.22 o
   5  14   1        0.10        1.45      2.73 o
   6  14   1       31.69       42.45      4.10 o
  -6  15   1        0.36        2.18      4.54 o
  -5  15   1        8.39       15.22      4.97 o
  -4  15   1      117.23      121.31      4.33 o
  -3  15   1      197.14      191.21      6.70 o
  -2  15   1        8.44       12.07      1.70 o
  -1  15   1       53.22       47.20      2.28 o
   0  15   1        0.05        2.28      1.77 o
   1  15   1       20.13       21.29      1.88 o
   2  15   1       23.81       22.79      2.83 o
   3  15   1       77.80       73.17      4.07 o
   4  15   1       39.85       36.08      3.62 o
   5  15   1        2.60        4.36      2.89 o
  -5  16   1       85.27      101.66      8.13 o
  -4  16   1        4.15        3.70      4.11 o
  -3  16   1        0.44        0.03      2.19 o
  -2  16   1      120.94      128.45      4.44 o
  -1  16   1      170.96      189.73      4.03 o
   0  16   1       53.83       46.18      2.52 o
   1  16   1        1.43        0.98      1.78 o
   2  16   1      130.57      140.02      4.96 o
   3  16   1      206.75      225.22      6.29 o
   4  16   1       42.25       41.87      3.78 o
   5  16   1       28.22       27.63      3.57 o
  -5  17   1       43.29       37.85      6.32 o
  -4  17   1        1.47        2.87      4.77 o
  -3  17   1        1.18       -1.88      4.41 o
  -2  17   1       75.78       75.32      3.82 o
  -1  17   1       64.50       63.76      3.71 o
   0  17   1        0.08        0.51      2.30 o
   1  17   1       78.36       74.19      3.85 o
   2  17   1        0.12        0.82      2.43 o
   3  17   1       13.89        8.15      2.85 o
   4  17   1        2.79        2.20      2.78 o
  -4  18   1       11.93       12.49      5.14 o
  -3  18   1      173.02      200.80      9.78 o
  -2  18   1       29.07       30.59      4.29 o
  -1  18   1       82.97       87.86      4.14 o
   0  18   1       28.92       40.78      3.37 o
   1  18   1       65.68       77.19      4.24 o
   2  18   1        1.73        0.43      2.54 o
   3  18   1        4.67        4.18      2.59 o
  -3  19   1        0.56       -3.37      4.14 o
  -2  19   1        5.88        5.94      4.66 o
  -1  19   1       32.30       28.07      5.09 o
   0  19   1       72.98       75.26      4.14 o
   1  19   1       42.28       44.00      3.67 o
   2  19   1        9.80       10.60      2.82 o
  -1  20   1       39.97       39.46      5.55 o
   0  20   1        6.13       10.48      4.21 o
  -9   0   2       16.40       22.98      5.69 o
  -8   0   2        1.28        1.85      4.43 o
  -7   0   2       15.21       17.93      4.71 o
  -6   0   2       73.80       77.14      3.83 o
  -5   0   2      349.73      358.94     11.14 o
  -4   0   2     1739.32     1690.75     11.50 o
  -3   0   2        5.20        5.16      1.43 o
  -2   0   2    13342.19    13133.63     27.83 o
  -1   0   2     2337.96     2474.82     11.23 o
   0   0   2     3234.43     3441.61     13.99 o
   1   0   2      387.17      414.82      6.12 o
   2   0   2     5606.58     5575.87     26.21 o
   3   0   2     1672.52     1688.43     16.94 o
   4   0   2      906.33      968.89     14.57 o
   5   0   2      234.53      267.00      9.12 o
   6   0   2      173.19      145.11      7.76 o
   7   0   2       87.18      106.94      7.42 o
   8   0   2        4.89        3.54      5.10 o
  -9   1   2        2.33        3.87      3.86 o
  -8   1   2      133.37      126.03      5.86 o
  -7   1   2       44.58       48.97      4.00 o
  -6   1   2      143.68      145.65      3.89 o
  -5   1   2       35.44       36.28      1.87 o
  -4   1   2      887.55      858.77      9.61 o
  -3   1   2      467.31      442.58      8.09 o
  -2   1   2     9403.63     9520.93     23.16 o
  -1   1   2      372.25      334.67      4.89 o
   0   1   2    10115.71     9872.13     72.96 o
   1   1   2     1063.11     1039.87      7.44 o
   2   1   2        6.41        8.22      1.65 o
   3   1   2      175.91      198.08      7.35 o
   4   1   2      155.20      165.51      4.56 o
   5   1   2        3.81        3.59      2.32 o
   6   1   2       97.03       95.30      4.90 o
   7   1   2        0.90        1.07      3.40 o
   8   1   2        0.21       -1.63      3.53 o
  -9   2   2        0.61        1.28      3.50 o
  -8   2   2       46.32       42.98      4.50 o
  -7   2   2       88.92       99.40      4.90 o
  -6   2   2      112.26       98.27      3.44 o
  -5   2   2        5.22        7.61      1.46 o
  -4   2   2     2211.75     2309.63     13.18 o
  -3   2   2        1.39        0.37      0.90 o
  -2   2   2     1327.30     1413.00      8.07 o
  -1   2   2     1824.55     1780.92     15.38 o
   0   2   2     1560.67     1616.73     12.18 o
   1   2   2       16.26       20.96      1.98 o
   2   2   2      216.91      201.15      3.84 o
   3   2   2        3.04        0.39      1.53 o
   4   2   2      669.17      598.78      7.39 o
   5   2   2      486.43      508.68      8.43 o
   6   2   2       43.24       44.25      3.98 o
   7   2   2       45.35       41.71      4.46 o
   8   2   2       85.74       89.34      5.64 o
  -9   3   2        7.28        9.14      3.54 o
  -8   3   2       31.09       37.76      4.26 o
  -7   3   2        4.81        5.58      3.14 o
  -6   3   2      377.94      375.06      8.16 o
  -5   3   2      115.44      106.60      2.69 o
  -4   3   2     4778.19     4831.68     26.11 o
  -3   3   2       56.65       90.20      1.98 o
  -2   3   2     5647.59     5549.27     29.04 o
  -1   3   2      140.46      120.41      3.60 o
   0   3   2     1790.90     1838.15      6.29 o
   1   3   2      388.36      382.66      3.45 o
   2   3   2      785.57      865.52      8.91 o
   3   3   2        2.13        0.38      1.78 o
   4   3   2      118.97      110.12      2.87 o
   5   3   2       17.05       19.84      3.21 o
   6   3   2        0.21       -1.49      2.58 o
   7   3   2        2.37        2.72      3.57 o
   8   3   2       23.96       30.06      4.67 o
  -9   4   2       10.31       13.62      3.87 o
  -8   4   2        0.58       -1.40      3.52 o
  -7   4   2       11.04        9.71      2.99 o
  -6   4   2      750.17      770.85     11.88 o
  -5   4   2       10.22       11.05      1.64 o
  -4   4   2     1316.07     1351.46     11.01 o
  -3   4   2      695.04      719.06      7.79 o
  -2   4   2       70.47       70.82      1.18 o
  -1   4   2      153.22      153.28      4.29 o
   0   4   2        0.17        1.63      0.57 o
   1   4   2     1508.07     1462.62     15.70 o
   2   4   2      687.86      740.26      9.33 o
   3   4   2       30.00       28.43      1.62 o
   4   4   2        5.88        8.81      1.66 o
   5   4   2      352.95      315.98     16.82 o
   6   4   2      172.83      159.94      5.97 o
   7   4   2      195.02      218.84      7.25 o
   8   4   2        1.68       -0.43      3.76 o
  -9   5   2       31.42       32.94      4.43 o
  -8   5   2        0.11        2.04      3.25 o
  -7   5   2        0.05        0.26      2.94 o
  -6   5   2      465.58      452.37      6.36 o
  -5   5   2        1.20        2.49      1.64 o
  -4   5   2       77.32       68.01      2.82 o
  -3   5   2        1.31        1.57      0.92 o
  -2   5   2      102.46       94.35      3.97 o
  -1   5   2      592.44      642.31      8.91 o
   0   5   2     2414.39     2490.81      9.01 o
   1   5   2        0.13        2.45      1.03 o
   2   5   2      167.86      163.30      2.64 o
   3   5   2       55.72       64.15      2.69 o
   4   5   2       65.60       67.88      2.43 o
   5   5   2        0.00        0.08      2.92 o
   6   5   2        1.97        3.38      3.31 o
   7   5   2       29.23       32.30      4.34 o
   8   5   2        3.02        3.90      3.93 o
  -8   6   2       34.34       35.36      5.99 o
  -7   6   2        2.40        5.50      3.14 o
  -6   6   2      495.37      500.16      6.64 o
  -5   6   2       97.25      100.48      2.95 o
  -4   6   2      417.63      417.60      7.68 o
  -3   6   2      541.60      554.35      8.09 o
  -2   6   2        2.01        2.81      0.64 o
  -1   6   2      830.71      874.33     17.27 o
   0   6   2      108.70      110.15      1.71 o
   1   6   2     1897.06     1970.06      9.29 o
   2   6   2       54.39       75.98      2.03 o
   3   6   2      614.40      612.94      9.59 o
   4   6   2      385.83      397.65      9.18 o
   5   6   2        1.00        0.58      2.72 o
   6   6   2       10.21        8.52      3.39 o
   7   6   2       12.30       16.94      3.05 o
   8   6   2        0.35        0.90      3.48 o
  -8   7   2       11.24        6.07      3.41 o
  -7   7   2       51.43       54.66      4.11 o
  -6   7   2      157.29      164.56      4.15 o
  -5   7   2       22.24       21.92      1.83 o
  -4   7   2      325.90      334.25      5.16 o
  -3   7   2      194.90      181.42      2.95 o
  -2   7   2      273.21      278.10      5.02 o
  -1   7   2        0.29        1.83      0.61 o
   0   7   2     1064.35     1162.74      9.56 o
   1   7   2       68.07       62.69      1.65 o
   2   7   2        2.66        3.25      0.99 o
   3   7   2      347.75      351.14      4.35 o
   4   7   2        3.33        3.90      1.81 o
   5   7   2       91.78       89.65      4.55 o
   6   7   2        0.05       -0.20      3.78 o
   7   7   2        1.53        1.77      3.46 o
   8   7   2        2.57       -0.35      3.94 o
  -8   8   2        0.09        1.44      3.39 o
  -7   8   2        2.63        3.53      2.80 o
  -6   8   2       18.10       14.53      2.01 o
  -5   8   2      125.51      136.69      3.96 o
  -4   8   2      445.41      417.57      4.57 o
  -3   8   2       29.72       29.05      1.33 o
  -2   8   2       31.72       37.62      1.56 o
  -1   8   2     1300.99     1378.47     11.57 o
   0   8   2        2.94        1.06      0.85 o
   1   8   2      151.12      175.17      2.39 o
   2   8   2      442.64      411.15      5.50 o
   3   8   2      805.28      795.99      9.76 o
   4   8   2        5.93        4.94      1.91 o
   5   8   2        6.95        8.73      3.44 o
   6   8   2      236.57      254.18      7.39 o
   7   8   2        5.04        7.34      3.53 o
  -8   9   2       77.78       83.17      5.15 o
  -7   9   2       93.08      101.08      5.03 o
  -6   9   2       59.60       59.42      2.81 o
  -5   9   2      145.97      127.28      3.16 o
  -4   9   2      166.37      156.76      2.83 o
  -3   9   2       30.01       39.22      1.73 o
  -2   9   2        4.69        6.95      0.85 o
  -1   9   2       94.81       84.03      2.18 o
   0   9   2     1671.87     1665.39     23.11 o
   1   9   2      956.09      917.57      6.63 o
   2   9   2        0.46        0.83      1.27 o
   3   9   2       89.12       97.96      2.38 o
   4   9   2       15.71       15.03      2.16 o
   5   9   2      143.65      137.97      6.30 o
   6   9   2        5.77        4.53      3.20 o
   7   9   2       13.88       14.20      3.73 o
  -8  10   2        2.52        5.15      3.20 o
  -7  10   2       44.28       44.95      3.95 o
  -6  10   2        0.24        1.43      2.54 o
  -5  10   2        9.04        9.50      1.59 o
  -4  10   2      122.66      133.54      3.00 o
  -3  10   2      208.92      209.12      4.90 o
  -2  10   2      870.02      902.64      6.44 o
  -1  10   2       30.88       24.57      1.20 o
   0  10   2      224.23      203.78      2.77 o
   1  10   2      407.81      421.77      4.28 o
   2  10   2       86.11       77.68      2.35 o
   3  10   2       15.24       17.37      1.69 o
   4  10   2      648.57      612.46      9.43 o
   5  10   2       18.71       13.44      3.17 o
   6  10   2       49.86       53.14      4.39 o
   7  10   2       15.72       16.98      3.80 o
  -7  11   2       11.09       12.67      2.92 o
  -6  11   2       20.14       24.56      2.97 o
  -5  11   2      203.26      218.34      4.01 o
  -4  11   2       60.99       66.94      2.82 o
  -3  11   2       33.59       26.84      1.46 o
  -2  11   2      697.12      716.57      5.92 o
  -1  11   2      593.48      614.35      7.62 o
   0  11   2      267.08      284.48      3.38 o
   1  11   2      785.06      783.04      9.22 o
   2  11   2       47.90       46.43      2.29 o
   3  11   2      261.46      248.67      5.35 o
   4  11   2       38.50       46.50      5.13 o
   5  11   2       67.65       60.01      4.27 o
   6  11   2        3.48        3.62      3.10 o
   7  11   2       14.54       12.46      3.51 o
  -7  12   2       35.84       34.17      3.72 o
  -6  12   2      138.61      137.31      5.06 o
  -5  12   2        7.23        6.27      2.36 o
  -4  12   2       22.56       19.35      1.64 o
  -3  12   2       56.27       52.10      2.04 o
  -2  12   2      181.54      170.24      2.82 o
  -1  12   2      439.72      476.33      4.04 o
   0  12   2      473.83      475.71      5.87 o
   1  12   2        1.51        0.93      1.29 o
   2  12   2      369.69      345.77      7.85 o
   3  12   2      103.39       92.55      3.40 o
   4  12   2      182.15      198.24      5.93 o
   5  12   2       17.98       22.15      3.44 o
   6  12   2       81.31       82.57      4.90 o
  -7  13   2       27.97       28.39      6.33 o
  -6  13   2       80.75       96.83      6.31 o
  -5  13   2       52.58       56.70      3.38 o
  -4  13   2      152.15      165.06      3.20 o
  -3  13   2      330.48      335.98      5.75 o
  -2  13   2      123.88      138.28      3.66 o
  -1  13   2       11.22       12.55      1.44 o
   0  13   2        0.71        3.09      1.25 o
   1  13   2      152.17      159.33      3.16 o
   2  13   2      197.02      201.96      4.32 o
   3  13   2        2.58        0.70      2.55 o
   4  13   2        1.47        3.17      2.78 o
   5  13   2       39.37       42.09      3.93 o
   6  13   2       14.47       17.49      3.63 o
  -6  14   2       11.42       12.24      5.37 o
  -5  14   2       80.09       90.65      7.60 o
  -4  14   2       20.92       22.88      5.41 o
  -3  14   2       36.01       39.38      1.82 o
  -2  14   2        0.04        0.27      1.24 o
  -1  14   2      174.54      164.01      4.15 o
   0  14   2       70.49       59.69      3.09 o
   1  14   2        0.86        5.19      1.86 o
   2  14   2       23.55       26.71      2.25 o
   3  14   2       96.86       98.68      4.52 o
   4  14   2        3.33        2.22      2.65 o
   5  14   2        2.96        3.17      2.83 o
   6  14   2       68.52       69.52      4.85 o
  -6  15   2       15.91        9.13      5.77 o
  -5  15   2       30.44       30.53      6.05 o
  -4  15   2       68.48       66.54      6.54 o
  -3  15   2       20.77       18.91      2.02 o
  -2  15   2        5.96        4.14      1.36 o
  -1  15   2      150.81      149.26      5.17 o
   0  15   2      137.29      154.75      3.59 o
   1  15   2      159.71      152.20      3.75 o
   2  15   2        6.07        2.57      2.43 o
   3  15   2        7.20        6.42      2.69 o
   4  15   2       19.13       21.80      3.53 o
   5  15   2       21.43       22.68      3.59 o
  -5  16   2       11.73       20.28      6.04 o
  -4  16   2       11.58       14.90      5.57 o
  -3  16   2       59.74       57.33      6.40 o
  -2  16   2        1.54        0.95      1.75 o
  -1  16   2        2.97        1.87      2.14 o
   0  16   2       61.08       57.18      3.38 o
   1  16   2       57.33       51.63      3.37 o
   2  16   2        0.03        0.02      2.36 o
   3  16   2       34.67       28.82      3.64 o
   4  16   2        0.03        2.35      2.90 o
   5  16   2       16.27       17.82      4.99 o
  -5  17   2       38.37       44.36      6.50 o
  -4  17   2       10.46       11.24      5.31 o
  -3  17   2       44.96       50.13      6.42 o
  -2  17   2       81.18       88.76      4.93 o
  -1  17   2        0.53        0.76      2.08 o
   0  17   2       26.59       24.10      2.79 o
   1  17   2        8.39        9.47      2.46 o
   2  17   2        1.58        3.41      2.62 o
   3  17   2       14.14       16.30      3.02 o
   4  17   2        2.58        2.67      2.90 o
  -4  18   2       16.88       17.00      5.63 o
  -3  18   2        0.21       -0.91      4.39 o
  -2  18   2        0.04       -1.11      4.65 o
  -1  18   2        0.79       -0.52      4.16 o
   0  18   2       10.20        7.79      2.35 o
   1  18   2        0.34        4.65      4.01 o
   2  18   2       21.50       22.54      3.01 o
   3  18   2       37.57       34.14      3.51 o
  -3  19   2        5.70        6.21      3.42 o
  -2  19   2       18.65       22.84      5.64 o
  -1  19   2        0.21        0.47      4.35 o
   0  19   2        1.02       -0.78      4.25 o
   1  19   2        5.69        9.16      4.28 o
   2  19   2        0.00        1.38      4.07 o
  -9   1   3        8.16        4.33      3.70 o
  -8   1   3        0.91        1.09      3.19 o
  -7   1   3        0.01        2.07      2.87 o
  -6   1   3       70.26       66.12      2.93 o
  -5   1   3      205.68      189.86      4.41 o
  -4   1   3      519.43      499.81      7.31 o
  -3   1   3       15.51       12.90      1.11 o
  -2   1   3     3318.02     3400.71     14.41 o
  -1   1   3      199.60      178.50      2.09 o
   0   1   3     1037.55     1068.80      5.86 o
   1   1   3        0.32        1.32      1.10 o
   2   1   3     1066.36     1114.58      9.28 o
   3   1   3      944.21      964.26     29.95 o
   4   1   3       41.93       36.45      2.46 o
   5   1   3        2.21        4.36      2.81 o
   6   1   3       24.30       25.16      3.61 o
   7   1   3        3.59       10.88      3.70 o
   8   1   3       29.10       28.52      4.82 o
  -9   2   3       13.00       17.71      3.89 o
  -8   2   3       66.57       66.64      4.71 o
  -7   2   3        5.33        5.66      2.98 o
  -6   2   3       23.81       22.53      2.35 o
  -5   2   3        0.56        0.97      1.40 o
  -4   2   3     1852.44     1934.22     14.42 o
  -3   2   3       15.97       13.41      1.10 o
  -2   2   3      605.09      591.19      3.78 o
  -1   2   3      491.57      473.66      6.19 o
   0   2   3     3495.35     3450.50     26.39 o
   1   2   3        0.59        0.17      1.05 o
   2   2   3       76.02       86.65      4.01 o
   3   2   3      319.91      346.31      6.08 o
   4   2   3       90.93       88.86      2.52 o
   5   2   3       11.78        8.63      2.62 o
   6   2   3       25.02       28.31      2.93 o
   7   2   3       22.55       21.72      3.86 o
   8   2   3       95.12      101.30      8.16 o
  -9   3   3        3.37        5.18      3.49 o
  -8   3   3       62.12       60.27      4.69 o
  -7   3   3       72.07       73.69      6.43 o
  -6   3   3       35.54       41.85      2.86 o
  -5   3   3      210.70      221.65      3.55 o
  -4   3   3     3271.83     3235.57     21.21 o
  -3   3   3      298.50      265.67      3.08 o
  -2   3   3        2.19        1.79      0.66 o
  -1   3   3       74.42       72.27      0.96 o
   0   3   3       29.55       29.49      1.19 o
   1   3   3     2992.82     3117.53     17.84 o
   2   3   3      636.22      655.46      5.93 o
   3   3   3       11.32        9.82      1.81 o
   4   3   3      955.84      996.82     20.10 o
   5   3   3      121.52      103.84      4.92 o
   6   3   3       23.01       19.90      3.65 o
   7   3   3        9.41       19.01      3.97 o
   8   3   3       42.44       39.64      4.76 o
  -9   4   3        5.50        1.03      3.39 o
  -8   4   3       32.54       24.17      3.95 o
  -7   4   3       44.84       49.28      4.03 o
  -6   4   3      137.26      123.41      4.03 o
  -5   4   3        1.42        0.68      1.38 o
  -4   4   3     1174.27     1233.73      7.59 o
  -3   4   3       61.13       67.13      1.65 o
  -2   4   3      590.62      567.54      3.87 o
  -1   4   3      384.67      404.36      2.73 o
   0   4   3        6.71        2.95      0.76 o
   1   4   3       11.17       17.61      1.17 o
   2   4   3     3971.16     3944.63     21.25 o
   3   4   3        1.30        0.10      1.36 o
   4   4   3       46.45       46.94      2.65 o
   5   4   3      176.84      170.36     11.89 o
   6   4   3       80.82       67.69      4.85 o
   7   4   3       59.07       69.58      4.26 o
   8   4   3        2.18        3.72      3.62 o
  -9   5   3       36.79       39.99      4.57 o
  -8   5   3       35.96       37.37      4.29 o
  -7   5   3       19.87       25.03      2.57 o
  -6   5   3     1707.53     1646.81     12.89 o
  -5   5   3       13.47       11.75      1.67 o
  -4   5   3     2130.56     2060.48     17.07 o
  -3   5   3      487.44      487.39     10.39 o
  -2   5   3      211.43      205.63      5.93 o
  -1   5   3      583.58      586.07      9.23 o
   0   5   3      997.01      960.19     17.00 o
   1   5   3       55.69       46.24      1.73 o
   2   5   3      429.31      425.99      8.32 o
   3   5   3      560.87      546.47      7.25 o
   4   5   3        0.40        0.12      1.90 o
   5   5   3        3.67        2.79      3.21 o
   6   5   3      391.60      402.92      9.36 o
   7   5   3      315.14      326.05      7.18 o
   8   5   3        0.12       -0.75      3.60 o
  -8   6   3       60.99       50.49      4.41 o
  -7   6   3       18.49       17.05      2.33 o
  -6   6   3       48.76       49.32      2.74 o
  -5   6   3       12.05       13.89      1.63 o
  -4   6   3       55.89       58.03      2.05 o
  -3   6   3        0.01        1.70      0.56 o
  -2   6   3     1091.84     1204.26     14.50 o
  -1   6   3       22.69       12.61      2.23 o
   0   6   3     1706.50     1673.95     20.47 o
   1   6   3      214.31      214.30      3.76 o
   2   6   3        0.82        4.60      1.27 o
   3   6   3      821.95      839.76      9.44 o
   4   6   3      522.69      499.49      8.29 o
   5   6   3      124.88      135.15      5.45 o
   6   6   3       63.05       69.17      4.86 o
   7   6   3       42.61       44.93      4.59 o
  -8   7   3      308.87      278.03      7.71 o
  -7   7   3       48.72       53.66      3.98 o
  -6   7   3      184.04      175.40      4.02 o
  -5   7   3       51.05       53.61      2.18 o
  -4   7   3      217.65      231.14      2.86 o
  -3   7   3        4.15        2.13      0.97 o
  -2   7   3     2785.99     2936.25     23.37 o
  -1   7   3     1122.50     1124.29     38.84 o
   0   7   3      419.95      441.48      4.35 o
   1   7   3       37.63       31.10      1.46 o
   2   7   3       81.47       79.51      2.22 o
   3   7   3       36.83       38.45      2.74 o
   4   7   3      279.99      260.08     10.78 o
   5   7   3      770.12      771.96     11.25 o
   6   7   3        5.68        4.18      3.22 o
   7   7   3       11.71       13.17      3.37 o
  -8   8   3       99.79       92.28      5.01 o
  -7   8   3        0.79        1.29      2.60 o
  -6   8   3        8.59        8.99      1.87 o
  -5   8   3       35.99       27.56      1.79 o
  -4   8   3       43.71       50.83      1.62 o
  -3   8   3      115.40      118.20      4.23 o
  -2   8   3      259.22      266.13      7.57 o
  -1   8   3      161.86      181.05      2.47 o
   0   8   3      397.28      478.81      8.48 o
   1   8   3       42.32       44.32      1.51 o
   2   8   3       73.73       68.28      2.69 o
   3   8   3       40.82       41.49      2.12 o
   4   8   3      121.63      120.41      4.80 o
   5   8   3       61.04       56.17      4.16 o
   6   8   3        5.87        3.95      3.31 o
   7   8   3        1.95        3.86      3.54 o
  -8   9   3        7.02        6.59      3.11 o
  -7   9   3       63.65       69.22      4.11 o
  -6   9   3       69.82       70.86      2.73 o
  -5   9   3        3.76        3.22      1.23 o
  -4   9   3       76.56       71.80      1.98 o
  -3   9   3      245.84      233.24      3.24 o
  -2   9   3      305.26      343.76     11.81 o
  -1   9   3        0.34        1.23      0.61 o
   0   9   3      202.58      213.49      3.80 o
   1   9   3      285.09      281.18      3.96 o
   2   9   3        5.79        3.59      1.45 o
   3   9   3       26.64       22.35      1.87 o
   4   9   3      156.86      159.36      5.54 o
   5   9   3       12.91       11.33      3.30 o
   6   9   3       45.56       56.08      4.63 o
   7   9   3       25.75       23.68      4.29 o
  -8  10   3       12.84        8.03      4.81 o
  -7  10   3        4.41        2.74      2.68 o
  -6  10   3       41.41       45.05      3.26 o
  -5  10   3       50.57       45.38      1.92 o
  -4  10   3       95.98       93.55      2.89 o
  -3  10   3       59.41       55.90      1.23 o
  -2  10   3        3.92        5.74      2.25 o
  -1  10   3       58.39       58.39      1.26 o
   0  10   3       21.28       21.82      1.10 o
   1  10   3      336.53      350.74      4.45 o
   2  10   3       81.65       77.36      2.49 o
   3  10   3        2.04        1.00      1.99 o
   4  10   3        0.16       -0.91      2.76 o
   5  10   3       17.39       13.96      3.41 o
   6  10   3        1.73        3.04      3.32 o
   7  10   3        1.39        2.15      3.70 o
  -7  11   3        0.24       -1.98      2.57 o
  -6  11   3        0.03        0.16      2.26 o
  -5  11   3      125.65      126.36      4.00 o
  -4  11   3      189.79      197.83      2.92 o
  -3  11   3      144.20      136.81      1.83 o
  -2  11   3      105.52       87.21      3.15 o
  -1  11   3       27.03       26.04      1.15 o
   0  11   3        2.29        1.30      1.08 o
   1  11   3      113.07      125.59      2.35 o
   2  11   3       45.87       44.24      2.52 o
   3  11   3        7.75        6.88      2.73 o
   4  11   3       22.32       24.36      3.43 o
   5  11   3        1.04        0.69      3.00 o
   6  11   3        9.53       11.74      3.46 o
  -7  12   3       13.35       15.95      5.90 o
  -6  12   3        1.15        1.46      2.32 o
  -5  12   3       21.79       16.81      2.77 o
  -4  12   3      327.13      329.02      3.64 o
  -3  12   3      344.58      322.19      3.47 o
  -2  12   3       16.13       17.40      0.80 o
  -1  12   3        0.02       -0.12      1.05 o
   0  12   3       10.54       10.09      1.42 o
   1  12   3      210.95      230.43      3.44 o
   2  12   3      223.46      221.97      4.52 o
   3  12   3       38.26       40.05      3.42 o
   4  12   3        3.92        2.23      2.94 o
   5  12   3        5.52        8.47      3.23 o
   6  12   3        1.59        1.95      3.27 o
  -7  13   3       14.43       17.51      6.39 o
  -6  13   3       15.80       13.53      5.56 o
  -5  13   3       31.65       35.50      2.52 o
  -4  13   3      268.40      255.77      7.11 o
  -3  13   3       42.73       35.62      3.31 o
  -2  13   3        0.71        2.65      0.73 o
  -1  13   3      811.48      774.79      5.51 o
   0  13   3        0.73        1.59      1.32 o
   1  13   3      200.90      204.40      6.56 o
   2  13   3      131.91      130.14      3.15 o
   3  13   3        6.11        2.47      2.71 o
   4  13   3       24.12       25.25      3.58 o
   5  13   3        1.96        1.62      3.15 o
   6  13   3        4.36        1.30      3.54 o
  -6  14   3        3.90        3.27      4.76 o
  -5  14   3       16.28       14.62      5.69 o
  -4  14   3        4.79        5.64      4.44 o
  -3  14   3        0.21       -1.40      4.45 o
  -2  14   3      191.86      189.60      2.36 o
  -1  14   3      101.47       87.04      3.11 o
   0  14   3      120.51      111.68      2.83 o
   1  14   3      267.51      249.65      4.43 o
   2  14   3      152.25      169.12      3.53 o
   3  14   3        9.53        8.41      2.87 o
   4  14   3      110.73      105.95      5.19 o
   5  14   3        1.27        1.51      2.95 o
  -6  15   3      101.04      111.58      9.03 o
  -5  15   3       16.83       22.92      5.73 o
  -4  15   3        0.06       -1.50      4.62 o
  -3  15   3      147.63      144.35      8.45 o
  -2  15   3       86.34       90.66      2.55 o
  -1  15   3       41.35       52.66      2.84 o
   0  15   3      230.81      226.54      5.02 o
   1  15   3       49.50       41.78      2.40 o
   2  15   3        0.11       -1.75      2.36 o
   3  15   3       41.85       46.34      3.83 o
   4  15   3       30.64       34.58      3.88 o
   5  15   3       11.34       13.02      4.38 o
  -5  16   3       13.77       22.49      5.41 o
  -4  16   3        1.43        5.97      5.23 o
  -3  16   3       22.50       21.21      5.01 o
  -2  16   3       23.45       16.46      5.10 o
  -1  16   3       76.45       60.63      4.49 o
   0  16   3      145.17      155.69      7.72 o
   1  16   3      113.30      109.07      5.17 o
   2  16   3       11.03       10.18      2.73 o
   3  16   3        0.79        0.56      2.71 o
   4  16   3       67.27       65.97      4.53 o
  -4  17   3       40.56       42.74      6.67 o
  -3  17   3       38.78       45.50      6.21 o
  -2  17   3       98.15      116.67      7.96 o
  -1  17   3       19.52       16.79      4.99 o
   0  17   3       13.87       16.00      2.49 o
   1  17   3        6.92       12.08      2.45 o
   2  17   3       90.78      103.98      4.62 o
   3  17   3       35.88       33.48      3.59 o
  -4  18   3       10.57       12.74      4.90 o
  -3  18   3        1.46        1.56      3.51 o
  -2  18   3        0.24        0.74      4.48 o
  -1  18   3        0.04       -1.89      4.38 o
   0  18   3        0.60       -2.47      4.38 o
   1  18   3        0.10        1.55      4.18 o
   2  18   3       51.78       55.09      6.06 o
  -2  19   3        0.03        2.97      4.52 o
  -1  19   3        2.90        5.27      4.63 o
   0  19   3       23.64       25.77      5.32 o
   1  19   3       28.93       29.84      5.41 o
  -9   0   4        0.14        0.22      4.60 o
  -8   0   4       16.80       15.12      5.26 o
  -7   0   4        0.00        0.13      3.99 o
  -6   0   4       26.76       28.57      4.08 o
  -5   0   4       20.33       18.51      2.31 o
  -4   0   4      866.75      794.14     15.33 o
  -3   0   4     1130.88     1139.20     24.07 o
  -2   0   4     1648.87     1483.69     13.18 o
  -1   0   4       94.29      106.79      2.49 o
   0   0   4        3.86        8.48      1.53 o
   1   0   4      829.67      918.34     11.67 o
   2   0   4      995.88     1021.61     13.72 o
   3   0   4      239.74      282.91      8.13 o
   4   0   4       66.70       72.87      5.39 o
   5   0   4       60.19       59.28      5.37 o
   6   0   4        6.67        4.47      4.73 o
   7   0   4       90.97       98.57      7.85 o
   8   0   4       76.06       84.97      8.75 o
  -9   1   4       10.41       13.06      3.70 o
  -8   1   4       99.79      110.53      7.00 o
  -7   1   4       46.04       44.19      3.71 o
  -6   1   4       63.76       59.87      2.88 o
  -5   1   4       93.10       90.15      2.45 o
  -4   1   4      306.50      298.80      3.63 o
  -3   1   4      289.13      268.61      3.96 o
  -2   1   4      127.25      102.02      1.58 o
  -1   1   4     3988.60     3969.98     17.18 o
   0   1   4     3774.82     3723.05     16.24 o
   1   1   4     2645.59     2714.99     13.94 o
   2   1   4     1843.87     1915.07     13.18 o
   3   1   4      695.53      725.67      9.09 o
   4   1   4       47.62       44.47      3.51 o
   5   1   4      196.02      189.01      4.97 o
   6   1   4       14.97       13.03      2.90 o
   7   1   4      106.31      103.30      5.91 o
   8   1   4       48.35       55.29      7.62 o
  -9   2   4        2.96        1.46      3.50 o
  -8   2   4       54.16       64.67      4.64 o
  -7   2   4        0.05        0.40      2.78 o
  -6   2   4      133.74      126.12      3.73 o
  -5   2   4       78.20       78.08      3.10 o
  -4   2   4      113.77      134.14      3.35 o
  -3   2   4      415.37      424.33      4.21 o
  -2   2   4      384.33      348.19      2.86 o
  -1   2   4       48.79       51.61      1.24 o
   0   2   4     2409.77     2493.82     17.02 o
   1   2   4      582.06      672.95     12.11 o
   2   2   4       35.93       34.01      1.99 o
   3   2   4      396.88      390.64      7.21 o
   4   2   4        8.54       15.80      2.76 o
   5   2   4        8.58       10.61      3.24 o
   6   2   4       72.90       83.90      5.54 o
   7   2   4        6.98        7.69      3.98 o
  -9   3   4        4.26        2.37      3.49 o
  -8   3   4       89.83       75.85      4.95 o
  -7   3   4       11.97       20.97      4.05 o
  -6   3   4     1419.90     1429.84     10.59 o
  -5   3   4       58.81       53.25      2.40 o
  -4   3   4        1.43        2.64      1.19 o
  -3   3   4      102.75       90.92      1.84 o
  -2   3   4      106.39       98.00      1.70 o
  -1   3   4       21.52       24.39      0.90 o
   0   3   4       88.05      116.39      2.25 o
   1   3   4      121.94      125.54      2.74 o
   2   3   4       83.85       72.34      2.49 o
   3   3   4      242.02      239.94      6.58 o
   4   3   4      633.28      608.24      7.55 o
   5   3   4      723.22      730.54     11.14 o
   6   3   4      197.94      213.08      7.17 o
   7   3   4      162.08      167.28      6.31 o
  -9   4   4        0.06       -1.19      3.47 o
  -8   4   4        0.41        0.96      3.33 o
  -7   4   4       23.45       28.21      3.07 o
  -6   4   4      615.12      615.09      7.01 o
  -5   4   4      133.08      124.57      3.00 o
  -4   4   4       77.33       86.61      2.59 o
  -3   4   4       25.91       27.30      1.20 o
  -2   4   4      140.97      150.98      3.64 o
  -1   4   4      339.04      402.62      6.24 o
   0   4   4      616.23      685.85      9.32 o
   1   4   4      680.04      761.14      9.82 o
   2   4   4       50.08       50.55      2.32 o
   3   4   4       12.23       12.57      1.58 o
   4   4   4       84.11       97.11      8.16 o
   5   4   4       58.30       60.55      4.51 o
   6   4   4      110.00      105.84      5.62 o
   7   4   4        4.31        5.96      3.24 o
  -9   5   4        0.45        1.12      3.45 o
  -8   5   4       60.13       59.25      4.61 o
  -7   5   4        5.63        9.98      2.16 o
  -6   5   4      138.14      134.16      3.63 o
  -5   5   4        4.65        7.88      1.52 o
  -4   5   4      468.87      504.40      7.89 o
  -3   5   4      185.61      203.57      4.48 o
  -2   5   4       17.82       14.56      2.39 o
  -1   5   4      725.39      789.65      9.58 o
   0   5   4       92.22       99.09      2.43 o
   1   5   4       43.00       46.49      1.70 o
   2   5   4       51.66       72.38      2.56 o
   3   5   4      637.76      605.87     11.81 o
   4   5   4      106.38      106.61      4.56 o
   5   5   4       31.16       29.26      3.78 o
   6   5   4        5.12        5.85      3.56 o
   7   5   4        0.02       -1.23      3.37 o
  -8   6   4      110.36       86.17      5.02 o
  -7   6   4       77.08       72.92      4.78 o
  -6   6   4       99.75      107.05      3.22 o
  -5   6   4        5.63        5.29      1.35 o
  -4   6   4       12.30       11.59      1.00 o
  -3   6   4       14.26       12.92      0.94 o
  -2   6   4      363.92      427.12      9.41 o
  -1   6   4        0.00       -0.12      0.68 o
   0   6   4      229.27      211.27      2.56 o
   1   6   4      655.45      803.23     14.71 o
   2   6   4      173.58      180.65      3.24 o
   3   6   4      130.81      143.42      5.46 o
   4   6   4      100.08       90.54      4.59 o
   5   6   4       92.83       89.78      5.33 o
   6   6   4        4.86        4.37      3.23 o
   7   6   4       26.09       31.68      4.56 o
  -8   7   4      134.62      128.64      5.74 o
  -7   7   4        7.17        7.71      2.77 o
  -6   7   4      249.72      236.88      4.75 o
  -5   7   4       38.68       38.17      1.80 o
  -4   7   4       78.49       76.37      3.58 o
  -3   7   4      177.04      188.49      6.96 o
  -2   7   4        2.06        7.97      2.65 o
  -1   7   4      839.48      852.09     19.36 o
   0   7   4      269.34      301.49      9.30 o
   1   7   4       83.04       87.77      2.37 o
   2   7   4        5.13        5.60      1.48 o
   3   7   4       23.98       27.91      2.48 o
   4   7   4      357.08      368.89      8.96 o
   5   7   4      153.55      162.56      8.69 o
   6   7   4       34.39       34.26      4.23 o
   7   7   4       33.16       34.86      4.52 o
  -8   8   4       11.26       12.20      3.35 o
  -7   8   4        5.11        7.15      2.73 o
  -6   8   4       36.85       36.57      2.11 o
  -5   8   4      205.18      201.82      3.60 o
  -4   8   4       66.60       65.63      2.16 o
  -3   8   4        6.20        6.82      2.12 o
  -2   8   4      391.70      382.45      9.48 o
  -1   8   4       37.57       43.71      3.18 o
   0   8   4        2.38        1.48      0.95 o
   1   8   4       21.83       26.48      1.42 o
   2   8   4        0.18        0.34      1.45 o
   3   8   4       15.83       13.45      2.27 o
   4   8   4       16.57       14.66      3.21 o
   5   8   4       46.29       45.22      4.98 o
   6   8   4       19.05       18.90      3.64 o
   7   8   4        0.89       -0.37      3.64 o
  -8   9   4       22.71       24.92      6.54 o
  -7   9   4       27.14       23.73      3.21 o
  -6   9   4        7.43        5.71      2.17 o
  -5   9   4      153.36      161.99      3.59 o
  -4   9   4      548.32      522.53      4.73 o
  -3   9   4      153.11      151.33      7.30 o
  -2   9   4      656.03      671.35     16.94 o
  -1   9   4      437.72      414.28      8.61 o
   0   9   4      252.67      217.81      4.62 o
   1   9   4       47.70       52.93      1.79 o
   2   9   4     1025.79      976.02     10.43 o
   3   9   4      961.94      915.08     11.04 o
   4   9   4       12.31        7.49      2.94 o
   5   9   4        1.67       -1.17      3.27 o
   6   9   4       11.82       13.57      3.53 o
   7   9   4       28.38       26.12      4.63 o
  -8  10   4        3.14       -0.78      5.50 o
  -7  10   4       58.01       57.28      7.26 o
  -6  10   4        8.81        9.61      2.35 o
  -5  10   4      113.83      109.29      3.29 o
  -4  10   4        0.17        4.53      4.85 o
  -3  10   4      422.32      432.79     11.57 o
  -2  10   4       65.11       57.85      3.91 o
  -1  10   4      103.89       96.30      2.82 o
   0  10   4       84.99       75.31      2.28 o
   1  10   4        0.84        0.61      1.47 o
   2  10   4      380.21      375.32      5.49 o
   3  10   4       45.60       39.81      3.47 o
   4  10   4        4.97        1.14      3.14 o
   5  10   4       32.14       30.05      3.74 o
   6  10   4        0.11       -0.37      3.27 o
  -7  11   4       37.54       38.87      6.82 o
  -6  11   4       85.53       90.00      7.46 o
  -5  11   4       20.74       19.09      1.91 o
  -4  11   4       97.31       91.74      7.28 o
  -3  11   4      429.13      414.08     11.78 o
  -2  11   4      326.50      294.49      8.68 o
  -1  11   4      475.24      478.56      3.47 o
   0  11   4      459.77      452.93      8.94 o
   1  11   4      519.61      510.75      7.30 o
   2  11   4      421.25      394.58      8.47 o
   3  11   4        9.86        9.13      2.87 o
   4  11   4      262.85      259.08      7.11 o
   5  11   4      210.25      202.01      6.81 o
   6  11   4        3.41        4.59      3.36 o
  -7  12   4       13.72        9.99      5.80 o
  -6  12   4        4.45       -0.63      4.45 o
  -5  12   4       70.83       65.20      6.99 o
  -4  12   4       20.03       19.50      5.57 o
  -3  12   4       79.93       69.10      6.75 o
  -2  12   4       63.23       73.25      5.36 o
  -1  12   4      326.78      351.25      5.07 o
   0  12   4      347.70      352.35      6.41 o
   1  12   4       55.14       57.54      3.26 o
   2  12   4       64.46       62.00      2.94 o
   3  12   4        7.99       10.66      2.92 o
   4  12   4        2.41        0.86      2.97 o
   5  12   4        0.07       -0.48      3.22 o
   6  12   4        7.38       10.74      3.55 o
  -7  13   4       21.59       23.22      6.54 o
  -6  13   4       56.90       54.15      6.62 o
  -5  13   4       66.09       81.02      7.73 o
  -4  13   4       40.80       38.00      6.18 o
  -3  13   4        0.05        0.97      4.98 o
  -2  13   4       44.98       48.34      3.97 o
  -1  13   4       45.90       48.10      1.53 o
   0  13   4      146.87      130.60      3.73 o
   1  13   4        5.04        4.01      1.73 o
   2  13   4       56.11       62.04      2.97 o
   3  13   4      191.51      183.93      5.85 o
   4  13   4      209.38      230.27      6.99 o
   5  13   4       21.61       35.50      6.46 o
  -6  14   4       68.38       68.36      7.47 o
  -5  14   4       31.00       35.23      6.35 o
  -4  14   4        3.27        7.32      5.09 o
  -3  14   4       81.55       70.32      6.56 o
  -2  14   4      265.95      271.34     10.89 o
  -1  14   4       82.59       83.98      1.97 o
   0  14   4       97.09      114.55      3.46 o
   1  14   4        7.27        4.58      1.68 o
   2  14   4        0.04       -1.28      2.57 o
   3  14   4        2.46        3.12      2.85 o
   4  14   4       91.30      102.18      5.20 o
   5  14   4        1.38        0.67      3.12 o
  -6  15   4        0.14       -0.59      4.90 o
  -5  15   4       12.29       17.86      5.88 o
  -4  15   4       22.39       38.02      6.07 o
  -3  15   4        0.24       -0.08      3.15 o
  -2  15   4       62.92       67.37      6.67 o
  -1  15   4      127.97      134.15      3.38 o
   0  15   4        3.24        5.64      4.18 o
   1  15   4       46.21       49.02      3.10 o
   2  15   4       54.46       55.10      3.64 o
   3  15   4       62.15       64.59      4.24 o
   4  15   4        0.02        1.67      3.18 o
  -5  16   4        5.90        1.27      5.42 o
  -4  16   4        6.21        6.86      4.88 o
  -3  16   4        2.76        4.75      3.14 o
  -2  16   4       38.84       42.72      6.18 o
  -1  16   4       52.71       43.17      5.98 o
   0  16   4        3.90        4.27      4.45 o
   1  16   4       25.13       22.57      2.60 o
   2  16   4        2.45        2.04      2.42 o
   3  16   4        0.88       -0.92      2.72 o
   4  16   4       15.95       10.74      3.28 o
  -4  17   4        1.94        1.41      5.03 o
  -3  17   4       49.41       47.95      6.29 o
  -2  17   4        7.27        4.62      4.83 o
  -1  17   4       24.22       32.93      5.55 o
   0  17   4       15.54       15.49      4.80 o
   1  17   4        1.76        4.49      4.73 o
   2  17   4        3.62        5.40      4.42 o
   3  17   4        7.01        5.43      4.94 o
  -3  18   4       24.49       23.39      5.84 o
  -2  18   4        5.13        9.01      5.43 o
  -1  18   4        0.08       -1.13      4.68 o
   0  18   4        0.09        1.25      4.28 o
   1  18   4        1.56        2.32      4.51 o
   2  18   4        2.93        3.47      4.59 o
  -1  19   4       10.22       15.21      5.40 o
   0  19   4       16.67       15.79      4.93 o
  -9   1   5        0.19        0.97      3.13 o
  -8   1   5       33.61       39.45      3.87 o
  -7   1   5        1.49        1.56      2.66 o
  -6   1   5        7.14        8.24      1.94 o
  -5   1   5      106.69      111.44      2.72 o
  -4   1   5      157.51      161.45      3.40 o
  -3   1   5     1095.27     1064.74      6.15 o
  -2   1   5       72.58       83.62      1.69 o
  -1   1   5      157.75      181.60      2.11 o
   0   1   5     1540.89     1556.07     11.83 o
   1   1   5      162.29      171.53      5.86 o
   2   1   5     1193.29     1255.60     10.13 o
   3   1   5        9.88       12.92      2.02 o
   4   1   5       70.16       54.52      4.04 o
   5   1   5       20.63       18.92      3.94 o
   6   1   5       12.06       18.93      3.86 o
   7   1   5        2.06        3.43      4.18 o
  -9   2   5        0.21        0.08      3.21 o
  -8   2   5       27.90       32.18      3.79 o
  -7   2   5       37.80       43.43      3.66 o
  -6   2   5       30.51       29.54      2.40 o
  -5   2   5       41.71       38.05      1.91 o
  -4   2   5       51.33       45.36      1.78 o
  -3   2   5       58.71       70.90      1.62 o
  -2   2   5      593.80      624.21      4.45 o
  -1   2   5       27.76       24.17      1.13 o
   0   2   5      188.82      197.59      3.87 o
   1   2   5      322.11      323.90      6.43 o
   2   2   5      363.44      398.36      7.73 o
   3   2   5      182.66      191.95      5.09 o
   4   2   5       24.40       27.53      5.88 o
   5   2   5      388.43      414.71      9.37 o
   6   2   5      119.41      116.00      5.91 o
   7   2   5        2.76        4.33      3.29 o
  -9   3   5        0.42        0.19      3.30 o
  -8   3   5        0.79        2.73      3.05 o
  -7   3   5       32.06       31.11      2.56 o
  -6   3   5       15.17       15.82      2.41 o
  -5   3   5       10.52        8.11      1.55 o
  -4   3   5       85.55       78.19      2.09 o
  -3   3   5      928.49      999.70     10.59 o
  -2   3   5     1785.00     1708.75      9.49 o
  -1   3   5     1385.12     1406.65      6.11 o
   0   3   5      269.48      280.17      4.86 o
   1   3   5       40.28       60.84      2.27 o
   2   3   5      564.78      599.12      9.99 o
   3   3   5      330.56      314.00      6.78 o
   4   3   5        1.01        2.53      2.83 o
   5   3   5      282.36      294.30      7.87 o
   6   3   5      143.36      129.38      5.97 o
   7   3   5        2.22        4.85      3.22 o
  -9   4   5       17.75       28.32      3.93 o
  -8   4   5       26.85       33.32      3.82 o
  -7   4   5        8.86        7.04      2.06 o
  -6   4   5      244.11      247.56      5.19 o
  -5   4   5       60.55       63.77      2.33 o
  -4   4   5       11.22       10.21      1.22 o
  -3   4   5       21.24       19.92      0.95 o
  -2   4   5        0.15        3.80      1.01 o
  -1   4   5     1538.77     1634.95      9.84 o
   0   4   5      297.19      277.96      4.06 o
   1   4   5      144.66      170.12      3.53 o
   2   4   5        1.19        1.29      1.54 o
   3   4   5       10.74       10.78      2.11 o
   4   4   5       64.10       64.33      4.33 o
   5   4   5       23.30       25.75      4.01 o
   6   4   5       40.53       41.38      4.26 o
   7   4   5      106.32      106.73      6.10 o
  -8   5   5      377.46      377.37      8.60 o
  -7   5   5        2.37        2.36      2.47 o
  -6   5   5        0.81        1.10      1.68 o
  -5   5   5       75.79       82.52      2.45 o
  -4   5   5        2.62        2.13      0.91 o
  -3   5   5       84.30       87.04      2.47 o
  -2   5   5      931.90      861.51     13.00 o
  -1   5   5      681.49      663.36      3.76 o
   0   5   5     1385.93     1392.10     10.45 o
   1   5   5      922.09      932.90     11.04 o
   2   5   5      883.30      859.10      8.71 o
   3   5   5      845.26      822.11     11.75 o
   4   5   5      836.19      791.24     15.37 o
   5   5   5      180.68      177.92      8.78 o
   6   5   5        4.03        1.39      3.61 o
   7   5   5       86.81       86.21      6.17 o
  -8   6   5      204.84      190.08      9.38 o
  -7   6   5        8.09       15.42      3.06 o
  -6   6   5       55.03       56.16      2.50 o
  -5   6   5        9.77        8.99      1.33 o
  -4   6   5       59.46       54.64      2.29 o
  -3   6   5      281.61      283.89     10.10 o
  -2   6   5      112.76      117.48      5.66 o
  -1   6   5       41.17       31.88      0.81 o
   0   6   5      579.70      574.56      3.97 o
   1   6   5        6.18        3.49      1.48 o
   2   6   5       57.63       62.91      2.83 o
   3   6   5       36.32       31.59      3.57 o
   4   6   5       25.95       24.14      3.54 o
   5   6   5       71.22       68.49      4.73 o
   6   6   5       12.20       12.22      3.81 o
   7   6   5        2.25        0.52      3.47 o
  -8   7   5       11.23       10.27      3.51 o
  -7   7   5      117.62      130.98      5.03 o
  -6   7   5      193.70      212.33      7.95 o
  -5   7   5       36.73       37.46      1.96 o
  -4   7   5      275.17      270.49      3.61 o
  -3   7   5      116.37      109.32      5.87 o
  -2   7   5      107.99       84.79      5.34 o
  -1   7   5        7.37        9.51      0.93 o
   0   7   5     1090.49     1014.81     16.42 o
   1   7   5     1678.56     1613.49     11.46 o
   2   7   5      612.17      573.76      8.57 o
   3   7   5      201.57      190.10      5.76 o
   4   7   5        6.22        5.63      3.23 o
   5   7   5      119.57      124.11     11.25 o
   6   7   5      110.20      121.10      6.03 o
  -8   8   5        1.13        0.13      5.80 o
  -7   8   5        6.73        5.16      2.50 o
  -6   8   5       80.67       84.64      3.66 o
  -5   8   5       32.74       32.77      1.34 o
  -4   8   5        1.42        4.03      3.51 o
  -3   8   5       30.40       28.29      4.31 o
  -2   8   5       50.06       50.57      3.17 o
  -1   8   5      146.16      157.21      3.45 o
   0   8   5      367.51      358.96      4.76 o
   1   8   5        0.48        2.48      1.52 o
   2   8   5      421.74      413.71      8.02 o
   3   8   5      590.82      561.98      9.13 o
   4   8   5      136.55      146.10      8.33 o
   5   8   5       83.90       83.10      4.97 o
   6   8   5       25.81       20.68      3.74 o
  -8   9   5        0.98        2.16      5.06 o
  -7   9   5       50.48       41.15      6.71 o
  -6   9   5        3.07        1.76      1.83 o
  -5   9   5      225.15      226.30      3.78 o
  -4   9   5      145.57      132.91      7.75 o
  -3   9   5      248.03      242.92      9.15 o
  -2   9   5       32.69       23.41      3.26 o
  -1   9   5      354.60      354.32      7.21 o
   0   9   5      104.89       92.76      3.84 o
   1   9   5       34.09       34.04      2.10 o
   2   9   5       20.34       24.17      2.34 o
   3   9   5      126.60      109.43      4.68 o
   4   9   5       80.39       73.94      5.25 o
   5   9   5        1.43       -0.51      3.30 o
   6   9   5        3.44        2.98      3.50 o
  -7  10   5       15.49       11.60      5.61 o
  -6  10   5       15.53       12.48      4.62 o
  -5  10   5       22.10       15.59      1.75 o
  -4  10   5      272.79      277.29     10.20 o
  -3  10   5       14.56       14.11      5.13 o
  -2  10   5      138.18      120.78      5.66 o
  -1  10   5       20.79       20.27      1.20 o
   0  10   5       47.36       46.43      1.83 o
   1  10   5      192.98      188.33      3.79 o
   2  10   5       51.65       57.12      2.86 o
   3  10   5       98.76       95.18      4.56 o
   4  10   5        1.02        2.33      3.12 o
   5  10   5       11.87        7.54      3.48 o
   6  10   5        0.86       -1.81      3.33 o
  -7  11   5       17.99       12.66      5.22 o
  -6  11   5       11.56       11.38      4.90 o
  -5  11   5      151.46      166.41      9.37 o
  -4  11   5       58.66       55.42      6.47 o
  -3  11   5       45.58       45.31      5.37 o
  -2  11   5        4.47        2.30      4.11 o
  -1  11   5      182.16      162.99      2.59 o
   0  11   5       91.11       88.23      2.36 o
   1  11   5        0.11       -0.32      1.68 o
   2  11   5      156.34      155.91      4.73 o
   3  11   5        3.69        5.04      2.75 o
   4  11   5        0.01        0.00      3.06 o
   5  11   5       12.56       14.23      3.65 o
  -7  12   5        0.24       -1.75      4.52 o
  -6  12   5        8.98        4.90      5.13 o
  -5  12   5        2.27        2.92      5.02 o
  -4  12   5       98.71       97.75      7.57 o
  -3  12   5       62.39       55.15      4.58 o
  -2  12   5       52.62       57.77      6.23 o
  -1  12   5        0.10        0.05      0.56 o
   0  12   5      133.58      140.82      4.46 o
   1  12   5        1.25        1.80      1.60 o
   2  12   5      240.73      241.76      7.78 o
   3  12   5       15.84       17.73      3.26 o
   4  12   5        0.01       -0.04      2.91 o
   5  12   5        0.01       -2.09      3.16 o
  -6  13   5       37.06       38.41      6.83 o
  -5  13   5        0.46       -0.24      4.49 o
  -4  13   5       66.54       65.30      6.65 o
  -3  13   5      246.61      238.86      8.87 o
  -2  13   5       44.05       45.30      6.05 o
  -1  13   5       50.53       46.52      1.84 o
   0  13   5       24.71       18.45      1.43 o
   1  13   5      101.02      101.55      3.08 o
   2  13   5      266.53      266.80      6.44 o
   3  13   5       47.82       47.99      4.80 o
   4  13   5       10.81        8.58      3.08 o
   5  13   5       25.46       27.52      4.10 o
  -6  14   5        2.16       -1.75      4.93 o
  -5  14   5        6.51        7.14      4.77 o
  -4  14   5       21.24       29.23      6.38 o
  -3  14   5       88.33       92.41      5.40 o
  -2  14   5       20.50       26.57      5.49 o
  -1  14   5      160.46      151.23      8.75 o
   0  14   5        2.90        3.08      1.54 o
   1  14   5       20.75       21.03      3.70 o
   2  14   5       14.96       15.46      2.76 o
   3  14   5        9.13        6.71      2.95 o
   4  14   5        0.27        3.25      3.12 o
  -5  15   5       32.14       32.12      6.35 o
  -4  15   5        9.26       14.46      5.36 o
  -3  15   5        0.56        1.22      3.58 o
  -2  15   5      152.25      153.26      8.81 o
  -1  15   5        2.34       -0.66      4.56 o
   0  15   5      144.83      151.72      8.68 o
   1  15   5      168.03      170.21      9.38 o
   2  15   5       46.18       40.52      3.32 o
   3  15   5       18.55       23.75      3.63 o
   4  15   5       97.18      105.22      5.40 o
  -5  16   5       39.70       51.03      7.40 o
  -4  16   5       27.33       24.71      4.09 o
  -3  16   5       59.00       53.56      6.60 o
  -2  16   5       83.02       82.23      7.25 o
  -1  16   5       10.59       15.12      4.96 o
   0  16   5        5.27        2.53      4.76 o
   1  16   5        1.17        0.94      4.38 o
   2  16   5        6.71        6.32      4.93 o
   3  16   5        0.26       -2.43      5.48 o
  -4  17   5      115.48      122.00      6.54 o
  -3  17   5        4.67        8.15      5.91 o
  -2  17   5       25.72       28.24      6.30 o
  -1  17   5       16.02       18.25      5.51 o
   0  17   5      122.92      137.11      9.17 o
   1  17   5       13.38        6.92      5.29 o
   2  17   5       43.87       50.10      6.64 o
  -2  18   5        0.16        2.82      4.88 o
  -1  18   5        0.64        1.41      5.41 o
   0  18   5        4.44        5.72      5.42 o
   1  18   5       10.18        9.68      5.16 o
  -9   0   6       26.71       34.20      5.59 o
  -8   0   6       25.62       31.03      5.15 o
  -7   0   6        2.44        5.37      3.74 o
  -6   0   6        1.01        2.26      3.45 o
  -5   0   6      169.05      173.63      4.69 o
  -4   0   6       88.15       96.40      3.42 o
  -3   0   6     1552.23     1622.15     15.87 o
  -2   0   6      432.97      403.66      6.35 o
  -1   0   6      773.27      789.00     11.27 o
   0   0   6     1721.67     1762.66     48.49 o
   1   0   6     2202.12     2257.24     54.20 o
   2   0   6      194.12      196.85     10.76 o
   3   0   6     1448.71     1451.14     20.66 o
   4   0   6       82.45       71.69      6.27 o
   5   0   6       77.32       69.59      7.07 o
   6   0   6       32.68       32.03      4.17 o
   7   0   6        0.96       -0.12      5.01 o
  -9   1   6        8.58        6.80      3.14 o
  -8   1   6        5.75        2.35      3.02 o
  -7   1   6       30.53       28.56      3.32 o
  -6   1   6       27.04       24.40      2.27 o
  -5   1   6      344.26      343.70      4.44 o
  -4   1   6      116.55      116.14      2.61 o
  -3   1   6      105.34      108.62      1.95 o
  -2   1   6     1221.40     1202.99      7.05 o
  -1   1   6      220.91      192.21      2.64 o
   0   1   6       13.08       13.93      1.43 o
   1   1   6      456.73      425.09      7.02 o
   2   1   6      216.36      204.40      3.89 o
   3   1   6      400.45      377.64      7.94 o
   4   1   6       73.52       78.17      4.70 o
   5   1   6        1.67        3.93      3.80 o
   6   1   6       63.54       65.45      4.26 o
   7   1   6        0.14       -0.84      3.67 o
  -8   2   6       50.02       51.39      4.25 o
  -7   2   6      114.01      129.65      5.08 o
  -6   2   6        8.80       11.00      2.02 o
  -5   2   6       80.35       84.37      2.51 o
  -4   2   6      152.14      144.75      2.80 o
  -3   2   6      225.65      211.40      2.90 o
  -2   2   6      151.03      141.36      2.52 o
  -1   2   6     2074.75     2118.70     15.33 o
   0   2   6       69.36       69.44      2.16 o
   1   2   6      124.10      116.25      2.84 o
   2   2   6       82.65       82.65      3.05 o
   3   2   6      204.27      198.66      6.07 o
   4   2   6       12.30        7.32      3.28 o
   5   2   6      212.20      215.25      5.84 o
   6   2   6       11.25       15.23      3.83 o
   7   2   6       12.59       12.96      3.53 o
  -8   3   6        1.19        0.89      3.01 o
  -7   3   6        6.94        3.76      2.72 o
  -6   3   6       13.33       12.59      2.02 o
  -5   3   6       28.39       24.01      1.94 o
  -4   3   6      809.81      791.97      6.63 o
  -3   3   6      913.14      885.70     10.93 o
  -2   3   6       41.55       40.10      1.58 o
  -1   3   6       51.16       58.52      1.59 o
   0   3   6     1123.38     1145.84      9.84 o
   1   3   6      118.15      108.63      2.76 o
   2   3   6       13.71       10.47      1.98 o
   3   3   6        0.18        0.31      2.90 o
   4   3   6       56.40       49.02      4.33 o
   5   3   6       53.79       51.67      4.63 o
   6   3   6        5.97        4.30      3.46 o
  -8   4   6       20.98       18.27      3.35 o
  -7   4   6        2.43        2.23      2.50 o
  -6   4   6      130.52      128.91      3.69 o
  -5   4   6      117.46      109.44      2.90 o
  -4   4   6        7.84        7.58      1.01 o
  -3   4   6      166.28      164.90      2.37 o
  -2   4   6      152.40      149.86      2.40 o
  -1   4   6      171.55      179.98      2.43 o
   0   4   6        1.15        3.47      1.15 o
   1   4   6      210.32      218.16      4.89 o
   2   4   6       72.01       76.69      3.08 o
   3   4   6        0.11       -0.18      2.95 o
   4   4   6      418.06      398.03      7.00 o
   5   4   6       21.48       18.05      3.85 o
   6   4   6        4.63        5.55      3.59 o
  -8   5   6        3.51        1.52      2.99 o
  -7   5   6        2.54        1.87      2.53 o
  -6   5   6       15.93       14.83      1.85 o
  -5   5   6       38.98       33.04      2.33 o
  -4   5   6      165.92      163.84      2.26 o
  -3   5   6      301.53      310.89      2.83 o
  -2   5   6      532.54      534.03      3.90 o
  -1   5   6      854.65      856.50      5.24 o
   0   5   6       94.11      111.74      2.62 o
   1   5   6       32.11       31.79      2.12 o
   2   5   6        8.60       11.30      2.16 o
   3   5   6       15.66       15.82      2.55 o
   4   5   6       16.64       15.45      3.24 o
   5   5   6        4.13        0.74      3.37 o
   6   5   6       26.91       26.72      5.27 o
  -8   6   6       13.49       10.57      3.24 o
  -7   6   6        2.91        3.25      2.69 o
  -6   6   6       38.76       42.46      3.05 o
  -5   6   6        0.01       -0.02      0.82 o
  -4   6   6       16.92       17.85      1.19 o
  -3   6   6      139.30      132.87      3.35 o
  -2   6   6      188.23      173.22      1.94 o
  -1   6   6       52.78       50.53      1.35 o
   0   6   6        0.73        0.11      1.29 o
   1   6   6       49.35       51.91      2.44 o
   2   6   6      759.59      756.59      8.19 o
   3   6   6      126.50      109.80      4.96 o
   4   6   6      315.05      301.09      7.61 o
   5   6   6       26.07       22.91      3.98 o
   6   6   6        2.07        1.16      3.30 o
  -8   7   6        0.45        0.25      5.37 o
  -7   7   6       32.63       24.80      2.97 o
  -6   7   6        5.07        4.53      2.10 o
  -5   7   6        0.28        0.40      0.50 o
  -4   7   6      229.66      204.74      8.37 o
  -3   7   6      100.75       99.21      4.50 o
  -2   7   6      369.87      379.42     10.37 o
  -1   7   6      100.85       93.73      1.73 o
   0   7   6       34.38       40.69      1.88 o
   1   7   6       21.20       19.68      1.99 o
   2   7   6      197.14      196.59      6.11 o
   3   7   6      113.15      113.49      5.05 o
   4   7   6       16.29       24.12      3.70 o
   5   7   6       27.12       23.81      4.00 o
   6   7   6        2.75        3.56      3.71 o
  -8   8   6       36.09       39.32      6.58 o
  -7   8   6       69.50       68.10      7.20 o
  -6   8   6        0.19       -0.46      1.63 o
  -5   8   6      183.00      188.53      3.28 o
  -4   8   6      139.41      129.09      7.27 o
  -3   8   6       12.19       12.02      2.81 o
  -2   8   6      471.16      437.13     11.50 o
  -1   8   6       18.09       18.05      1.33 o
   0   8   6       30.56       30.18      1.73 o
   1   8   6       46.12       46.55      2.88 o
   2   8   6      265.42      268.48      7.81 o
   3   8   6       54.86       49.61      3.84 o
   4   8   6        0.26        1.24      3.02 o
   5   8   6       33.53       35.28      4.23 o
   6   8   6       21.99       25.07      5.03 o
  -7   9   6       49.73       56.36      6.97 o
  -6   9   6       43.97       46.35      6.33 o
  -5   9   6       32.06       22.09      5.16 o
  -4   9   6       87.40       72.93      6.46 o
  -3   9   6       30.65       34.14      3.68 o
  -2   9   6      559.47      520.40     12.68 o
  -1   9   6       29.67       28.01      1.69 o
   0   9   6      217.25      213.96      5.03 o
   1   9   6      268.19      245.17      4.34 o
   2   9   6        3.72        0.28      1.79 o
   3   9   6       14.48       16.13      3.11 o
   4   9   6       72.64       82.49      6.68 o
   5   9   6       96.19      101.33      5.57 o
  -7  10   6        3.23       -1.08      4.63 o
  -6  10   6       42.91       45.08      6.03 o
  -5  10   6      110.61      118.84      7.85 o
  -4  10   6       81.53       75.88      7.01 o
  -3  10   6       49.40       49.50      3.98 o
  -2  10   6        0.61        0.99      4.60 o
  -1  10   6       89.68       79.88      2.25 o
   0  10   6     1180.16     1113.74     10.13 o
   1  10   6      384.69      364.14      5.23 o
   2  10   6      138.87      124.93      3.75 o
   3  10   6      251.31      243.86      6.67 o
   4  10   6        3.87       -0.14      2.89 o
   5  10   6       19.15       25.76      3.98 o
  -7  11   6        1.12       -2.87      5.24 o
  -6  11   6       75.73       71.64      7.57 o
  -5  11   6       74.50       68.67      7.20 o
  -4  11   6       24.34       25.96      5.79 o
  -3  11   6       35.80       33.60      3.83 o
  -2  11   6       88.18       82.31      6.77 o
  -1  11   6       75.87       68.86      5.21 o
   0  11   6      445.43      434.68      4.58 o
   1  11   6       88.03       89.79      4.16 o
   2  11   6       80.15       85.00      3.39 o
   3  11   6       68.70       62.36      4.09 o
   4  11   6        0.11       -0.49      2.80 o
   5  11   6        1.31       -0.73      3.38 o
  -6  12   6       89.30       90.90      7.80 o
  -5  12   6        0.01        2.54      4.20 o
  -4  12   6        4.64        6.95      4.25 o
  -3  12   6       88.46       84.18      8.00 o
  -2  12   6       66.75       50.47      6.49 o
  -1  12   6      335.07      342.20     11.61 o
   0  12   6       44.36       49.02      1.82 o
   1  12   6      332.71      310.51      8.51 o
   2  12   6       84.49       86.98      4.26 o
   3  12   6        0.03       -0.65      2.59 o
   4  12   6        0.69        1.80      3.12 o
  -6  13   6        0.24        0.30      5.23 o
  -5  13   6        2.95        1.51      5.26 o
  -4  13   6       74.98       85.26     12.14 o
  -3  13   6       70.86       64.23      6.97 o
  -2  13   6       58.39       54.52      6.21 o
  -1  13   6       19.91       20.82      5.87 o
   0  13   6       69.08       82.47      7.39 o
   1  13   6       25.92       19.07      2.77 o
   2  13   6       49.03       41.65      3.33 o
   3  13   6        1.17        3.67      2.66 o
   4  13   6       22.70       26.51      3.68 o
  -5  14   6       22.91       25.96      5.69 o
  -4  14   6       34.54       34.42      4.42 o
  -3  14   6       41.27       42.44      6.68 o
  -2  14   6       74.75       90.13      7.35 o
  -1  14   6        0.71       -0.85      4.30 o
   0  14   6        1.30       -0.04      4.80 o
   1  14   6        0.13        3.78      4.94 o
   2  14   6        0.39        0.93      2.27 o
   3  14   6      104.59      115.23      5.29 o
  -5  15   6        0.48        0.97      5.26 o
  -4  15   6       14.29       11.52      4.13 o
  -3  15   6        2.97        6.47      5.33 o
  -2  15   6       49.15       51.78      6.64 o
  -1  15   6       25.99       19.36      5.64 o
   0  15   6        0.43        1.11      3.93 o
   1  15   6        6.17       -0.14      4.45 o
   2  15   6        7.81        9.55      5.23 o
   3  15   6        0.93        1.92      5.83 o
  -4  16   6       26.16       27.57      5.03 o
  -3  16   6       19.17       17.85      5.26 o
  -2  16   6        6.06        2.33      4.64 o
  -1  16   6       17.56       28.08      6.22 o
   0  16   6       12.11       12.35      5.59 o
   1  16   6        3.23        7.95      5.40 o
   2  16   6       56.08       60.83      7.35 o
  -3  17   6       36.12       39.13      7.02 o
  -2  17   6       11.26       18.62      5.53 o
  -1  17   6        7.35       13.28      5.78 o
   0  17   6        4.76       13.35      5.57 o
   1  17   6        0.77        1.82      5.41 o
  -8   1   7        6.65        4.40      2.99 o
  -7   1   7       36.26       28.08      3.21 o
  -6   1   7       79.47       80.87      4.09 o
  -5   1   7        1.80        6.62      3.16 o
  -4   1   7      286.72      286.01      3.23 o
  -3   1   7        0.60       -0.16      1.22 o
  -2   1   7        8.33       11.18      1.32 o
  -1   1   7       24.59       23.26      1.29 o
   0   1   7       51.54       58.28      2.40 o
   1   1   7      136.82      141.26      3.32 o
   2   1   7        9.32        6.11      3.00 o
   3   1   7       31.79       30.68      3.86 o
   4   1   7       22.55       26.90      3.99 o
   5   1   7       26.79       28.94      4.33 o
   6   1   7        2.44        0.37      3.30 o
  -8   2   7        5.88        1.41      2.87 o
  -7   2   7        7.76        6.89      2.63 o
  -6   2   7       54.93       62.39      2.86 o
  -5   2   7      403.20      415.88      5.65 o
  -4   2   7       75.61       71.85      1.85 o
  -3   2   7      184.10      179.03      3.05 o
  -2   2   7       66.93       76.45      2.17 o
  -1   2   7       66.36       69.29      1.75 o
   0   2   7      518.85      513.01      5.42 o
   1   2   7      800.64      748.76      9.88 o
   2   2   7       38.17       38.37      3.61 o
   3   2   7      304.78      297.63      7.66 o
   4   2   7       44.12       37.27      4.16 o
   5   2   7        0.55        3.71      3.62 o
   6   2   7       13.63       17.65      4.08 o
  -8   3   7        3.81        2.15      2.95 o
  -7   3   7        1.23        0.49      2.58 o
  -6   3   7       69.41       62.48      2.86 o
  -5   3   7       30.83       36.47      1.85 o
  -4   3   7       37.39       37.32      1.59 o
  -3   3   7        0.00        2.45      1.19 o
  -2   3   7        0.57        0.46      1.15 o
  -1   3   7       94.97       96.20      2.10 o
   0   3   7      119.41      128.40      2.90 o
   1   3   7       18.21       15.06      2.10 o
   2   3   7        0.11       -2.67      2.94 o
   3   3   7        0.42        1.65      2.90 o
   4   3   7        4.23        2.23      3.25 o
   5   3   7        7.03        2.28      2.87 o
   6   3   7       33.50       30.04      4.77 o
  -8   4   7       31.97       36.38      4.77 o
  -7   4   7       54.04       60.10      3.87 o
  -6   4   7       12.47       16.74      2.00 o
  -5   4   7       56.90       55.40      1.90 o
  -4   4   7      559.45      531.51      4.88 o
  -3   4   7      815.98      817.85     10.06 o
  -2   4   7      542.30      521.35      7.04 o
  -1   4   7      359.69      351.28      3.58 o
   0   4   7       40.93       40.42      2.18 o
   1   4   7      301.00      289.50      5.49 o
   2   4   7      244.32      254.87     11.56 o
   3   4   7      170.89      166.68      5.95 o
   4   4   7      176.86      180.81      5.29 o
   5   4   7      120.65      131.52     15.25 o
   6   4   7        5.92        4.46      3.75 o
  -8   5   7        0.02        0.18      5.12 o
  -7   5   7        0.53       -0.65      2.55 o
  -6   5   7      185.62      182.19      5.09 o
  -5   5   7        8.96       12.87      1.28 o
  -4   5   7        0.24        1.83      1.09 o
  -3   5   7        6.01        5.02      1.14 o
  -2   5   7       40.10       42.14      1.72 o
  -1   5   7       26.19       31.40      1.51 o
   0   5   7        0.41       -0.43      1.46 o
   1   5   7      104.11      111.51      3.45 o
   2   5   7      417.07      405.87      8.05 o
   3   5   7        7.37        5.35      2.37 o
   4   5   7       12.24       13.50      3.57 o
   5   5   7      136.61      127.29      6.05 o
   6   5   7        1.86        0.81      3.65 o
  -8   6   7        9.22        3.92      5.27 o
  -7   6   7       75.78       79.32      5.06 o
  -6   6   7       66.86       66.01      2.34 o
  -5   6   7      202.35      222.76      2.59 o
  -4   6   7      336.52      323.07      4.12 o
  -3   6   7       33.85       34.28      1.21 o
  -2   6   7      460.53      436.48      3.97 o
  -1   6   7      789.11      722.18      5.92 o
   0   6   7      237.02      234.61      6.58 o
   1   6   7       75.55       82.05      3.49 o
   2   6   7      239.76      199.58      4.71 o
   3   6   7      279.84      270.27      7.14 o
   4   6   7       33.53       32.50      4.00 o
   5   6   7        3.12        2.83      3.71 o
  -8   7   7        4.04        0.35      4.80 o
  -7   7   7        0.27        0.18      5.00 o
  -6   7   7        0.03        0.82      1.68 o
  -5   7   7       37.61       49.23      6.05 o
  -4   7   7      431.95      444.69      8.80 o
  -3   7   7        4.07        1.80      4.38 o
  -2   7   7        5.99        4.93      0.48 o
  -1   7   7       18.23       20.96      1.30 o
   0   7   7       46.58       51.29      2.38 o
   1   7   7      129.71      128.06      3.02 o
   2   7   7       17.70       11.18      2.89 o
   3   7   7      212.15      198.95      6.36 o
   4   7   7      129.09      115.96      5.50 o
   5   7   7       17.28       11.54      3.45 o
  -7   8   7       77.32       78.02      7.75 o
  -6   8   7       61.25       50.56      6.39 o
  -5   8   7       54.72       57.50      6.32 o
  -4   8   7       16.61       19.15      3.29 o
  -3   8   7      250.50      246.83      9.77 o
  -2   8   7      237.61      213.35      9.16 o
  -1   8   7      115.16      116.83      1.86 o
   0   8   7     1027.81      969.86     15.78 o
   1   8   7      976.21      938.42     10.62 o
   2   8   7       17.20        9.08      2.80 o
   3   8   7       11.57       10.31      3.13 o
   4   8   7        1.42        1.71      3.13 o
   5   8   7       59.11       56.48      4.95 o
  -7   9   7       15.82       13.50      5.58 o
  -6   9   7        3.05        0.34      4.17 o
  -5   9   7       49.00       42.10      5.91 o
  -4   9   7        2.94        3.20      3.35 o
  -3   9   7       40.51       40.85      5.39 o
  -2   9   7      500.34      472.35     13.11 o
  -1   9   7        1.66        0.94      0.64 o
   0   9   7      150.56      141.24      3.17 o
   1   9   7        0.01       -0.26      1.75 o
   2   9   7        5.07        6.95      2.66 o
   3   9   7      202.69      188.21      6.20 o
   4   9   7        0.47        2.23      3.22 o
   5   9   7       28.01       28.69      4.13 o
  -7  10   7       17.08        8.27      5.01 o
  -6  10   7        4.00        6.65      4.91 o
  -5  10   7       25.93       22.71      5.54 o
  -4  10   7        0.79        1.17      3.49 o
  -3  10   7      143.36      142.08      8.35 o
  -2  10   7       47.40       54.11      6.28 o
  -1  10   7      480.78      500.50      5.77 o
   0  10   7        1.22        1.20      1.31 o
   1  10   7       34.87       30.97      2.24 o
   2  10   7        6.80        6.45      2.64 o
   3  10   7       99.72       97.91      4.92 o
   4  10   7        0.33        0.53      3.01 o
  -6  11   7        0.07        3.27      5.24 o
  -5  11   7       40.08       32.37      6.38 o
  -4  11   7       12.05       13.58      3.64 o
  -3  11   7       11.82        7.81      5.15 o
  -2  11   7       56.81       62.25      6.87 o
  -1  11   7       29.47       31.27      5.77 o
   0  11   7      109.25       89.49      5.74 o
   1  11   7       52.14       48.88      3.11 o
   2  11   7       36.10       35.08      3.30 o
   3  11   7        2.16        2.11      2.87 o
   4  11   7        1.65       -0.03      2.96 o
  -6  12   7       20.90       18.04      5.86 o
  -5  12   7        0.23       -2.56      3.47 o
  -4  12   7        0.46        1.56      3.58 o
  -3  12   7       11.36       15.63      5.72 o
  -2  12   7       43.54       43.10      5.98 o
  -1  12   7       45.93       40.10      5.73 o
   0  12   7       48.96       45.32      6.54 o
   1  12   7        0.14        0.19      2.02 o
   2  12   7       16.73       10.11      2.57 o
   3  12   7        4.98        2.21      2.65 o
   4  12   7        0.15       -0.21      3.15 o
  -5  13   7        0.04       -1.70      3.38 o
  -4  13   7        0.54       -1.23      3.63 o
  -3  13   7       45.46       42.20      6.15 o
  -2  13   7       25.13       24.77      6.11 o
  -1  13   7       20.82       19.39      5.45 o
   0  13   7       42.73       37.55      6.55 o
   1  13   7        0.83        1.27      4.99 o
   2  13   7       37.32       37.72      6.06 o
   3  13   7        2.57        7.56      5.64 o
  -5  14   7        7.83        9.32      3.88 o
  -4  14   7       20.18       18.56      5.94 o
  -3  14   7       40.91       32.50      5.69 o
  -2  14   7       67.53       65.76      6.68 o
  -1  14   7       58.26       54.09      7.06 o
   0  14   7        0.54        0.58      4.88 o
   1  14   7       15.18        9.19      5.01 o
   2  14   7        4.06        0.95      5.36 o
  -4  15   7       17.32       18.90      5.83 o
  -3  15   7       11.39        7.77      4.76 o
  -2  15   7        2.77        0.15      5.33 o
  -1  15   7       10.23        9.66      4.94 o
   0  15   7        4.03       -0.82      4.57 o
   1  15   7       14.69       21.31      6.27 o
   2  15   7       65.30       87.96      8.50 o
  -3  16   7        2.44        4.56      4.78 o
  -2  16   7       15.26       20.04      6.35 o
  -1  16   7        3.95        8.09      5.00 o
   0  16   7       44.85       38.14      6.97 o
   1  16   7       58.83       63.95      7.90 o
  -8   0   8       86.98       93.01      6.95 o
  -7   0   8      193.62      195.67      8.61 o
  -6   0   8       49.68       58.86      5.14 o
  -5   0   8      245.04      234.57      5.69 o
  -4   0   8        0.04        0.74      2.01 o
  -3   0   8       35.09       33.15      3.28 o
  -2   0   8     1958.85     1917.54     23.13 o
  -1   0   8     1746.96     1703.24     11.43 o
   0   0   8       60.92       51.24      3.31 o
   1   0   8     1225.87     1158.78     18.49 o
   2   0   8       16.53       11.17      4.77 o
   3   0   8        1.85       -0.52      4.96 o
   4   0   8       31.23       35.78      6.11 o
   5   0   8       81.04       88.59      8.28 o
  -8   1   8        0.09        1.13      2.89 o
  -7   1   8        0.01        0.97      2.49 o
  -6   1   8        7.33        9.14      2.74 o
  -5   1   8      123.62      122.87      2.76 o
  -4   1   8        9.68        9.06      1.61 o
  -3   1   8       67.02       66.44      2.33 o
  -2   1   8       49.62       48.29      2.74 o
  -1   1   8       32.88       28.01      1.58 o
   0   1   8        0.00       -1.95      1.95 o
   1   1   8       10.23        7.34      2.92 o
   2   1   8        8.39        9.59      3.05 o
   3   1   8      100.98       82.96      9.06 o
   4   1   8       52.98       52.03      4.78 o
   5   1   8       29.07       37.00      4.60 o
  -8   2   8        0.68        3.57      2.83 o
  -7   2   8       35.60       42.18      4.27 o
  -6   2   8      189.28      185.00      4.33 o
  -5   2   8      125.31      124.79      2.74 o
  -4   2   8      452.96      464.54      5.21 o
  -3   2   8      385.74      387.02      4.65 o
  -2   2   8       84.30       86.06      2.81 o
  -1   2   8      190.88      168.42      2.96 o
   0   2   8      283.65      284.30      6.09 o
   1   2   8       68.64       76.07      4.21 o
   2   2   8      168.46      167.67      5.98 o
   3   2   8      213.56      208.46      6.88 o
   4   2   8       20.04       25.58      4.13 o
   5   2   8       11.01       18.60      4.39 o
  -8   3   8       20.37       20.16      3.35 o
  -7   3   8      112.01      117.10      4.95 o
  -6   3   8        1.70        5.54      1.86 o
  -5   3   8        0.01        0.88      1.31 o
  -4   3   8       24.15       25.81      1.82 o
  -3   3   8      119.73      123.51      3.13 o
  -2   3   8       34.95       36.00      2.10 o
  -1   3   8       31.18       28.48      1.79 o
   0   3   8       28.84       25.10      2.29 o
   1   3   8      370.81      334.55      7.36 o
   2   3   8       30.63       30.89      3.71 o
   3   3   8      115.54      111.95      5.40 o
   4   3   8        2.37        0.59      3.61 o
   5   3   8        7.15        2.89      3.21 o
  -8   4   8        0.49       -1.96      4.56 o
  -7   4   8        5.74        4.71      2.57 o
  -6   4   8       55.64       58.50      2.63 o
  -5   4   8       69.72       79.41      2.45 o
  -4   4   8      133.67      130.09      2.81 o
  -3   4   8      162.86      152.93      3.22 o
  -2   4   8        6.84        5.43      1.51 o
  -1   4   8      157.38      146.74      2.94 o
   0   4   8       40.75       39.00      2.75 o
   1   4   8        0.85        0.18      2.82 o
   2   4   8      243.79      217.00      6.60 o
   3   4   8        7.09        7.13      3.25 o
   4   4   8       63.32       73.04      5.16 o
   5   4   8       22.73       23.55      4.21 o
  -7   5   8        0.07       -1.82      4.94 o
  -6   5   8        9.60       12.22      2.35 o
  -5   5   8       95.28       92.09      3.02 o
  -4   5   8       33.57       34.25      1.65 o
  -3   5   8        0.05        0.24      1.19 o
  -2   5   8       23.75       21.90      1.69 o
  -1   5   8      275.84      280.01      3.74 o
   0   5   8        6.20        8.43      1.92 o
   1   5   8      103.19      110.11      5.22 o
   2   5   8        8.25        5.61      3.20 o
   3   5   8       34.95       30.98      3.62 o
   4   5   8        7.85       11.66      3.51 o
   5   5   8        0.00       -1.24      3.80 o
  -7   6   8        9.80       10.89      4.79 o
  -6   6   8       92.89       93.07      7.46 o
  -5   6   8        9.63        9.89      1.46 o
  -4   6   8        9.03       11.04      1.05 o
  -3   6   8       11.70       11.05      1.29 o
  -2   6   8      208.81      187.42      3.16 o
  -1   6   8      131.67      127.50      2.90 o
   0   6   8       24.15       20.37      2.35 o
   1   6   8      178.69      176.57      4.40 o
   2   6   8      284.69      287.03      7.27 o
   3   6   8        0.97        1.97      2.56 o
   4   6   8        2.52        0.06      3.30 o
   5   6   8        0.17        1.52      3.48 o
  -7   7   8       11.78        8.68      4.82 o
  -6   7   8        3.07        6.59      5.06 o
  -5   7   8       51.55       52.36      4.30 o
  -4   7   8       30.44       33.36      3.74 o
  -3   7   8       44.80       43.19      1.87 o
  -2   7   8        0.12        0.16      0.86 o
  -1   7   8        1.95        1.16      1.09 o
   0   7   8      150.69      141.24      3.64 o
   1   7   8        8.02        7.55      1.67 o
   2   7   8        0.36       -0.29      2.77 o
   3   7   8        0.06       -0.03      2.85 o
   4   7   8        2.26        5.36      3.24 o
  -7   8   8       18.01       27.23      5.90 o
  -6   8   8       49.47       47.16      6.43 o
  -5   8   8        0.01       -0.41      3.50 o
  -4   8   8      276.36      271.04      7.60 o
  -3   8   8        9.62        8.45      4.35 o
  -2   8   8        0.10       -1.12      4.19 o
  -1   8   8      145.11      138.96      2.26 o
   0   8   8      136.07      143.49      5.49 o
   1   8   8        0.50       -1.47      1.81 o
   2   8   8        3.75        2.97      2.64 o
   3   8   8       61.43       61.23      4.42 o
   4   8   8       67.70       76.07      5.06 o
  -7   9   8       43.03       50.24      7.10 o
  -6   9   8       20.83       24.19      5.72 o
  -5   9   8       18.62       17.10      3.69 o
  -4   9   8        9.42        7.71      3.12 o
  -3   9   8       16.61       11.67      4.55 o
  -2   9   8        6.09       10.54      4.59 o
  -1   9   8        0.49        0.70      0.97 o
   0   9   8        2.56        2.31      2.12 o
   1   9   8       12.72       14.18      2.08 o
   2   9   8       26.04       20.49      3.19 o
   3   9   8        0.04       -0.47      3.10 o
   4   9   8       10.08       10.74      3.50 o
  -6  10   8       45.77       50.54      6.44 o
  -5  10   8       14.90       14.01      3.89 o
  -4  10   8        8.83        7.08      5.20 o
  -3  10   8       92.89       79.92      7.33 o
  -2  10   8      966.91      990.39     19.88 o
  -1  10   8      293.98      312.71     11.72 o
   0  10   8        0.17       -0.06      1.54 o
   1  10   8      166.26      156.97      4.90 o
   2  10   8       16.67       24.93      3.18 o
   3  10   8        6.73        5.85      2.87 o
   4  10   8       25.46       29.80      3.88 o
  -6  11   8       20.43       26.10      4.32 o
  -5  11   8        2.07        1.59      3.43 o
  -4  11   8       17.49       13.88      4.78 o
  -3  11   8        1.08        7.82      5.56 o
  -2  11   8       66.05       78.40      7.13 o
  -1  11   8       26.56       18.37      5.61 o
   0  11   8       40.97       38.01      5.71 o
   1  11   8       33.56       34.32      6.23 o
   2  11   8        9.36        9.35      2.64 o
   3  11   8        6.30       11.12      3.22 o
  -5  12   8       22.89       20.60      3.98 o
  -4  12   8      241.28      269.87     12.17 o
  -3  12   8      182.26      190.31     10.01 o
  -2  12   8       14.73       13.30      5.08 o
  -1  12   8       50.26       51.63      6.66 o
   0  12   8       91.11       98.35      7.97 o
   1  12   8       58.34       62.78      6.76 o
   2  12   8       23.22       23.07      6.07 o
   3  12   8      122.57      127.58      9.70 o
  -5  13   8        0.79        6.17      3.74 o
  -4  13   8       20.73       28.28      6.35 o
  -3  13   8       12.97        7.25      5.45 o
  -2  13   8        2.81        5.73      5.43 o
  -1  13   8       15.36       18.95      5.10 o
   0  13   8        2.12        0.79      5.20 o
   1  13   8        0.11        1.23      4.95 o
   2  13   8        1.17       -1.54      4.88 o
  -4  14   8        2.28        2.80      4.67 o
  -3  14   8        0.11        1.15      5.03 o
  -2  14   8       53.63       68.36      7.13 o
  -1  14   8        0.82        1.67      4.94 o
   0  14   8        0.02        1.26      4.85 o
   1  14   8       16.51       21.28      5.92 o
  -3  15   8       14.63        9.89      5.36 o
  -2  15   8        0.86        0.36      5.70 o
  -1  15   8        2.86        0.20      5.38 o
   0  15   8        3.97        0.46      4.72 o
  -7   1   9       30.62       31.67      2.35 o
  -6   1   9        6.16        4.26      1.76 o
  -5   1   9        0.62       -0.38      2.31 o
  -4   1   9        2.94        1.46      1.81 o
  -3   1   9        8.82       12.37      2.00 o
  -2   1   9        8.77       10.04      2.03 o
  -1   1   9      341.54      348.67      5.79 o
   0   1   9      157.97      167.34      5.69 o
   1   1   9      367.16      356.15      8.13 o
   2   1   9       21.10       13.19      3.22 o
   3   1   9        0.05       -0.84      3.49 o
   4   1   9       11.92       12.32      4.13 o
  -7   2   9       21.00       16.46      2.32 o
  -6   2   9       20.85       21.62      2.05 o
  -5   2   9        2.02        2.12      1.96 o
  -4   2   9      309.87      315.41      5.20 o
  -3   2   9      496.96      489.90      6.31 o
  -2   2   9      191.71      182.29      4.25 o
  -1   2   9      128.57      128.42      3.21 o
   0   2   9      132.51      114.77      5.59 o
   1   2   9        4.93        4.20      2.94 o
   2   2   9       23.98       15.72      3.44 o
   3   2   9       31.63       30.20      4.04 o
   4   2   9       45.85       48.51      5.00 o
  -7   3   9       16.01       17.79      3.01 o
  -6   3   9       35.19       35.64      2.27 o
  -5   3   9       74.59       78.67      3.68 o
  -4   3   9       48.76       47.56      2.49 o
  -3   3   9       23.54       34.80      2.32 o
  -2   3   9        0.04       -1.91      1.91 o
  -1   3   9      252.66      256.27      4.27 o
   0   3   9        1.07        1.36      2.90 o
   1   3   9       14.87       10.29      3.14 o
   2   3   9       33.03       36.12      4.07 o
   3   3   9        0.35       -0.36      3.24 o
   4   3   9        3.32       -1.43      4.00 o
  -7   4   9        0.08       -0.03      4.45 o
  -6   4   9      138.34      152.24      6.94 o
  -5   4   9      106.82      108.23      3.53 o
  -4   4   9       62.50       56.75      3.18 o
  -3   4   9        0.10        0.14      1.54 o
  -2   4   9       14.07       11.64      1.82 o
  -1   4   9      395.36      403.59      8.13 o
   0   4   9      437.90      461.31      6.76 o
   1   4   9       75.96       78.25      4.48 o
   2   4   9      143.90      144.05      6.02 o
   3   4   9       49.26       60.52      4.58 o
   4   4   9        8.92        6.40      3.94 o
  -7   5   9       23.48       32.70      6.29 o
  -6   5   9       99.50      110.08      5.70 o
  -5   5   9       33.67       34.81      3.99 o
  -4   5   9       20.79       20.67      2.59 o
  -3   5   9      391.74      382.26      8.26 o
  -2   5   9       43.83       39.52      2.21 o
  -1   5   9      247.49      218.11      4.68 o
   0   5   9       36.71       33.47      2.55 o
   1   5   9        1.77        0.16      2.98 o
   2   5   9        4.75        5.47      3.23 o
   3   5   9       11.26       10.79      3.63 o
   4   5   9        0.11       -1.03      2.80 o
  -7   6   9       27.10       25.33      5.99 o
  -6   6   9      109.28      113.51     10.74 o
  -5   6   9        1.58        4.76      3.39 o
  -4   6   9        1.73        1.84      4.65 o
  -3   6   9       51.05       52.65      2.77 o
  -2   6   9        1.68        3.71      2.00 o
  -1   6   9       18.47       15.06      1.64 o
   0   6   9      287.72      267.23      5.16 o
   1   6   9      288.64      309.18     17.71 o
   2   6   9      193.66      193.17      6.50 o
   3   6   9       45.75       52.32      3.60 o
   4   6   9       69.87       78.77      5.36 o
  -7   7   9       80.32       86.92      8.05 o
  -6   7   9        2.07       -0.79      3.34 o
  -5   7   9       79.18       77.68      5.00 o
  -4   7   9      121.49      126.03      8.41 o
  -3   7   9      106.16      121.32      8.35 o
  -2   7   9       19.48       20.92      2.30 o
  -1   7   9       30.86       25.76      2.75 o
   0   7   9       17.30       16.86      2.10 o
   1   7   9        7.25        7.10      2.18 o
   2   7   9        3.57        5.21      2.94 o
   3   7   9       28.08       32.76      3.95 o
   4   7   9        0.31        1.52      3.25 o
  -6   8   9        1.29        1.72      3.62 o
  -5   8   9       41.36       32.25      4.13 o
  -4   8   9      350.18      341.96     12.51 o
  -3   8   9       20.11       25.45      5.87 o
  -2   8   9       51.35       57.18      6.37 o
  -1   8   9       45.98       47.97      2.09 o
   0   8   9       49.15       36.86      2.91 o
   1   8   9       22.31       29.50      3.23 o
   2   8   9       44.48       47.21      4.01 o
   3   8   9      134.86      152.21      7.15 o
  -6   9   9       13.20       12.14      3.56 o
  -5   9   9       42.35       40.02      4.51 o
  -4   9   9        6.84        2.72      5.10 o
  -3   9   9       17.44       12.53      4.66 o
  -2   9   9      171.30      159.10      9.29 o
  -1   9   9        1.85        0.59      4.86 o
   0   9   9       18.79       18.46      5.52 o
   1   9   9       53.57       49.41      4.27 o
   2   9   9        3.33        4.66      2.71 o
   3   9   9       11.02       11.00      3.30 o
  -5  10   9        3.34        3.33      5.58 o
  -4  10   9        0.59        0.51      5.40 o
  -3  10   9        6.44        9.19      4.66 o
  -2  10   9        0.06        0.42      4.76 o
  -1  10   9        0.67       -0.18      4.56 o
   0  10   9        8.46       11.03      5.35 o
   1  10   9       48.04       57.24      7.07 o
   2  10   9        0.07       -0.82      5.59 o
  -5  11   9        0.87       -0.84      4.74 o
  -4  11   9       63.46       60.40      7.34 o
  -3  11   9        8.68       10.29      5.04 o
  -2  11   9        4.34        4.71      4.70 o
  -1  11   9       32.50       25.33      6.06 o
   0  11   9        0.57       -0.33      4.97 o
   1  11   9       26.09       17.92      5.27 o
   2  11   9        0.14       -3.78      4.87 o
  -4  12   9       50.52       59.81      7.22 o
  -3  12   9       82.97       90.70      8.71 o
  -2  12   9        1.93        5.45      4.88 o
  -1  12   9       14.18       17.19      5.98 o
   0  12   9        1.04        1.67      4.38 o
   1  12   9        2.48       -0.95      5.31 o
  -3  13   9        0.11       -2.94      5.14 o
  -2  13   9        0.49        2.41      5.63 o
  -1  13   9       28.70       19.66      6.19 o
   0  13   9        6.46        7.43      5.20 o
  -7   0  10       14.29       14.82      2.95 o
  -6   0  10       15.41       20.13      4.19 o
  -5   0  10       86.67       89.00      5.95 o
  -4   0  10      233.73      248.74      8.96 o
  -3   0  10        4.80        1.77      3.68 o
  -2   0  10        8.65        6.80      3.77 o
  -1   0  10       31.61       32.60      4.96 o
   0   0  10        0.93       -1.50      4.22 o
   1   0  10      110.03      147.21      8.37 o
   2   0  10      292.22      266.08     11.16 o
   3   0  10      195.40      214.81     10.94 o
  -7   1  10       41.82       40.16      2.91 o
  -6   1  10        4.32        6.92      2.54 o
  -5   1  10        9.11       10.58      2.54 o
  -4   1  10        0.93        1.35      2.45 o
  -3   1  10       50.02       45.95      3.50 o
  -2   1  10      229.38      239.76      9.09 o
  -1   1  10      271.50      273.35      7.00 o
   0   1  10       87.32       99.86      4.97 o
   1   1  10       65.46       57.49      7.63 o
   2   1  10       27.31       34.08      4.12 o
   3   1  10        1.67        1.32      3.94 o
  -7   2  10        3.13        5.27      2.86 o
  -6   2  10        3.76        3.64      3.69 o
  -5   2  10       17.55       19.56      2.83 o
  -4   2  10        2.86        2.13      2.40 o
  -3   2  10      158.51      162.43      5.73 o
  -2   2  10      143.53      166.62      4.37 o
  -1   2  10        7.55        1.71      2.92 o
   0   2  10      161.40      149.27      5.68 o
   1   2  10       50.84       47.59      4.19 o
   2   2  10        8.77        9.79      3.39 o
   3   2  10       48.18       55.87      5.21 o
  -6   3  10       73.77       62.21      6.06 o
  -5   3  10      146.75      145.73      4.94 o
  -4   3  10       62.77       68.30      3.73 o
  -3   3  10      157.15      156.89      5.22 o
  -2   3  10      189.52      202.24      4.57 o
  -1   3  10        8.95        8.24      3.06 o
   0   3  10        0.01        0.64      2.82 o
   1   3  10        9.12        6.42      3.30 o
   2   3  10       15.56       15.30      3.59 o
   3   3  10       98.89      105.47      5.98 o
  -6   4  10       22.64       23.73      3.65 o
  -5   4  10        2.31        0.35      4.28 o
  -4   4  10        0.14       -0.07      2.18 o
  -3   4  10      143.36      134.83      4.72 o
  -2   4  10      112.89       95.24      4.46 o
  -1   4  10      166.57      170.65      5.66 o
   0   4  10      102.24      101.72      4.94 o
   1   4  10       23.05       17.83      3.43 o
   2   4  10        4.53        3.29      3.39 o
   3   4  10        0.14        1.82      3.66 o
  -6   5  10        4.58        4.24      3.51 o
  -5   5  10       18.77       15.74      5.29 o
  -4   5  10        3.28        0.76      4.39 o
  -3   5  10        0.81        0.88      2.01 o
  -2   5  10        5.16        2.62      2.38 o
  -1   5  10       23.78       20.13      5.14 o
   0   5  10       10.58        9.81      2.83 o
   1   5  10       48.53       49.49      4.17 o
   2   5  10        5.21        5.92      3.36 o
   3   5  10        0.01        0.16      3.40 o
  -6   6  10       97.32       94.21      5.66 o
  -5   6  10       42.50       45.72      6.24 o
  -4   6  10        0.37        0.00      4.75 o
  -3   6  10        0.38       -2.20      4.67 o
  -2   6  10       37.67       33.11      2.86 o
  -1   6  10      127.54      130.32      8.83 o
   0   6  10        0.99       -0.87      2.61 o
   1   6  10       64.18       76.01      4.78 o
   2   6  10       11.50       14.80      3.59 o
   3   6  10       17.40       15.35      3.09 o
  -6   7  10       35.66       36.27      4.44 o
  -5   7  10       27.35       29.36      6.02 o
  -4   7  10        0.14       -2.23      4.97 o
  -3   7  10      132.97      120.56      8.65 o
  -2   7  10       19.89       15.86      4.70 o
  -1   7  10       30.17       28.74      3.02 o
   0   7  10        9.17        3.61      2.71 o
   1   7  10        0.04        0.11      2.72 o
   2   7  10        0.23       -0.84      2.40 o
  -5   8  10        2.14        7.09      5.39 o
  -4   8  10       12.52       13.42      5.40 o
  -3   8  10       22.82       25.22      5.40 o
  -2   8  10       82.28       87.97      7.71 o
  -1   8  10        1.71        2.02      5.08 o
   0   8  10       23.92       19.96      2.89 o
   1   8  10       74.99       87.75      7.81 o
   2   8  10        8.04        7.33      3.14 o
  -5   9  10       46.76       45.29      6.87 o
  -4   9  10        1.80        4.49      5.41 o
  -3   9  10       11.63       16.42      5.58 o
  -2   9  10       56.62       60.76      7.28 o
  -1   9  10      105.63      105.77      7.98 o
   0   9  10       14.22       20.62      6.05 o
   1   9  10       15.80       18.12      5.62 o
   2   9  10        4.04        2.74      5.67 o
  -4  10  10       49.62       52.44      7.14 o
  -3  10  10        3.17        3.93      5.24 o
  -2  10  10        3.88        0.66      5.51 o
  -1  10  10       20.23       24.51      6.07 o
   0  10  10       37.83       36.46      6.01 o
   1  10  10       58.40       64.70      7.95 o
  -3  11  10       31.22       37.77      6.85 o
  -2  11  10        0.67       -1.21      4.93 o
  -1  11  10       50.44       54.92      7.33 o
   0  11  10       49.31       61.92      7.68 o
  -2  12  10       14.07       15.38      5.42 o
  -6   1  11       17.72       19.83      4.38 o
  -5   1  11       40.28       38.09      3.48 o
  -4   1  11      140.01      140.92      5.22 o
  -3   1  11        0.11       -1.39      2.61 o
  -2   1  11       82.57       86.40      4.57 o
  -1   1  11       55.32       47.93      3.99 o
   0   1  11        6.78        5.41      3.10 o
   1   1  11       20.42       14.44      3.73 o
   2   1  11        1.84        0.11      3.71 o
  -6   2  11       30.09       38.15      5.23 o
  -5   2  11       18.31       19.89      4.68 o
  -4   2  11        5.71        7.24      2.63 o
  -3   2  11        5.20        5.97      2.74 o
  -2   2  11        3.32        1.54      2.75 o
  -1   2  11       78.50       84.14      4.74 o
   0   2  11       21.85       20.68      3.46 o
   1   2  11       26.27       26.03      3.84 o
   2   2  11        3.02        6.53      3.82 o
  -5   3  11        0.02        0.12      4.05 o
  -4   3  11       62.87       63.29      6.34 o
  -3   3  11      235.77      231.45      6.37 o
  -2   3  11       35.13       32.35      3.49 o
  -1   3  11        1.85        4.33      2.92 o
   0   3  11       51.73       57.91      4.28 o
   1   3  11       20.44       19.75      3.64 o
   2   3  11       41.07       58.03      5.06 o
  -5   4  11        1.31        2.43      4.39 o
  -4   4  11        8.56        5.90      4.70 o
  -3   4  11       17.38       25.31      3.12 o
  -2   4  11       25.46       19.72      3.17 o
  -1   4  11       18.33       27.61      3.41 o
   0   4  11        5.85        3.52      3.05 o
   1   4  11       65.83       76.46      9.84 o
   2   4  11       15.93       14.41      4.08 o
  -5   5  11      175.20      181.57      9.84 o
  -4   5  11       19.68       20.83      5.39 o
  -3   5  11        0.10       -2.25      4.72 o
  -2   5  11       23.66       27.62      3.38 o
  -1   5  11       48.46       52.72      3.97 o
   0   5  11       71.09       78.39      4.70 o
   1   5  11      194.24      223.47      7.46 o
  -5   6  11        3.53        0.47      5.21 o
  -4   6  11       21.77       19.68      5.72 o
  -3   6  11       16.72       11.78      4.83 o
  -2   6  11       41.21       39.18      6.51 o
  -1   6  11       24.04       33.17      6.50 o
   0   6  11        5.27        4.92      2.83 o
   1   6  11        1.72        5.85      3.16 o
  -4   7  11       15.55       20.94      5.36 o
  -3   7  11       59.41       63.98      7.26 o
  -2   7  11       39.63       45.29      6.71 o
  -1   7  11       71.70       91.02      8.35 o
   0   7  11       46.78       42.28      7.08 o
   1   7  11       27.18       28.57      3.55 o
  -4   8  11        5.74        9.74      5.52 o
  -3   8  11        2.97        0.60      5.06 o
  -2   8  11       17.60       18.40      6.11 o
  -1   8  11       18.59       14.30      5.96 o
   0   8  11       15.89       18.11      5.93 o
  -3   9  11       11.96       17.08      5.49 o
  -2   9  11       19.52       25.86      5.88 o
  -1   9  11       38.06       36.30      6.58 o
  -4   0  12        0.09        0.43      3.85 o
  -3   0  12       32.91       34.44      5.19 o
  -2   0  12       25.03       18.68      4.68 o
  -1   0  12        0.34       -0.07      4.50 o
   0   0  12        3.69        8.90      4.90 o
  -4   1  12       93.01      101.28      4.88 o
  -3   1  12       32.52       39.95      3.68 o
  -2   1  12       51.98       59.59      7.24 o
  -1   1  12       38.62       44.33      4.13 o
   0   1  12      110.03      134.27      8.66 o
  -4   2  12        1.25        5.29      4.27 o
  -3   2  12       41.91       45.80      3.87 o
  -2   2  12        5.09        5.40      3.00 o
  -1   2  12        9.05        9.50      3.22 o
   0   2  12        2.82        2.85      3.48 o
  -4   3  12        0.09       -1.24      4.25 o
  -3   3  12       11.75       14.79      4.97 o
  -2   3  12       68.94       73.68      4.48 o
  -1   3  12       84.10       96.97      5.00 o
   0   3  12        4.01        1.87      2.99 o
  -3   4  12        9.12       12.23      5.07 o
  -2   4  12        0.68        0.27      4.11 o
  -1   4  12        6.43        7.01      2.85 o
  -3   5  12        4.77        4.49      4.62 o
  -2   5  12        0.57        3.57      4.73 o
  -1   5  12        1.57        3.61      5.25 o
 
